# Supplementary material for: Multi-omics uncovers nutrient stress-driven interactions in a synthetic Prymnesium parvum holobiont, with vitamin B12-limitation revealing mutualism
Source: ISME Commun. 2026 May 22;6(1):ycag142. doi: 10.1093/ismeco/ycag142 (PMC13431280; doi:10.1093/ismeco/ycag142)
Supplement: Supplementary_material_ycag142 [file supplementary_material_ycag142.zip]

Archive with 2 entries (2 files):
- Supplementary data_Patron_et_al.docx
- Supplementary_tables.xlsx
