# Supplementary material for: Multi-omics uncovers nutrient stress-driven interactions in a synthetic Prymnesium parvum holobiont, with vitamin B12-limitation revealing mutualism
Source: ISME Commun. 2026 May 22;6(1):ycag142. doi: 10.1093/ismeco/ycag142 (PMC13431280; doi:10.1093/ismeco/ycag142)
Supplement: Supplementary_material_ycag142 [file supplementary_material_ycag142.zip › Supplementary_tables.xlsx]

## Sheet: Table_S1
Supplementary Table S1. Composition of the SynCom, origin, access to the genomes and strains.
Phylum/Class	Strain number	Species	Particular functional trait	Origin	RCC* deposit number	Genome availability
Bacteroidota	09-022	Cyclobacterium sp.		Rhodella violacea (Le Chevanton et al. 2013)	11621	https://doi.org/10.12770/cc2788fb-2915-411a-82d6-f832884835c7
	09-009	Maribacter sp.		Odontella aurita (Le Chevanton et al. 2013)	11620	https://doi.org/10.12770/cc2788fb-2915-411a-82d6-f832884835c7
	10-244	Muricauda sp.		Thalassiosira sp. (Le Chevanton et al. 2013)	11625	https://doi.org/10.12770/cc2788fb-2915-411a-82d6-f832884835c7
Alphaproteobacteria	19-037	Marinovum algicola	B12 producer	Alexandrium minutum (this study)	11912	https://doi.org/10.12770/cc2788fb-2915-411a-82d6-f832884835c7
	10-255	Marivita cryptomonadis		Chaetoceros calcitrans (Le Chevanton et al. 2013)	11913	https://doi.org/10.12770/cc2788fb-2915-411a-82d6-f832884835c7
	09-029	Roseobacter sp.	B12 producer	Odontella aurita (Le Chevanton et al. 2013)	11623	https://doi.org/10.12770/cc2788fb-2915-411a-82d6-f832884835c7
	19-025	Thalassospira sp.	B12 producer	Prymnesium parvum	11628	https://doi.org/10.12770/cc2788fb-2915-411a-82d6-f832884835c7
Gammaproteobacteria	19-002	Alteromonas sp. 002		Tisochrysis lutea	11626	https://doi.org/10.12770/cc2788fb-2915-411a-82d6-f832884835c7
	19-005	Alteromonas sp. 005		Tisochrysis lutea	11627	https://doi.org/10.12770/cc2788fb-2915-411a-82d6-f832884835c7
	09-027	Halomonas alkaliphila	B12 producer	Odontella aurita (Le Chevanton et al. 2013)	11622	https://doi.org/10.12770/cc2788fb-2915-411a-82d6-f832884835c7
	19-001	Halomonas sp.	B12 producer	Amphidinium operculatum (Croft et al. 2005)	Croft et al. 2005	Croft et al. 2005
	10-113	Marinobacter sp.		Skeletonema marinoi (Le Chevanton et al. 2013)	11624	https://doi.org/10.12770/cc2788fb-2915-411a-82d6-f832884835c7
	23-001	Vibrio aestuarianus		Magallana gigas (Garnier et al, 2008)	Garnier et al, 2008	Garnier et al, 2008
	23-002	Vibrio diazotrophicus	Diazotroph	Gastrointestinal tract of sea urchins (Delavat et al. 2022, Guerinot & Patriquin, 1981)	Delavat et al. 2022,	Delavat et al. 2022,
	23-003	Pseudomonas stutzeri	Diazotroph	Baltic sea surface waters (Bentzon-Tilia et al. 2015)	Bentzon-Tilia et al. 2015	Bentzon-Tilia et al. 2015
* RCC = Roscoff Culture Collection

## Sheet: Table_S2
Supplementary Table S2. Targeted quantification of PRM1 and PRM2 in intracellular and extracellular fractions.
This table reports the targeted LC-MS quantification of PRM1 and PRM2 in intracellular and extracellular samples collected from cultures grown with or without the SynCom under N-, P-, and B12-lim.
m/z values (M+2) used by the algorithm defined chromatogram
	m/z*	[M + 2H]2+	[M + 2H - pentose]2+	[M + H + Na]2+	[M + H + NH4]2+
PRM-(A) (3Cl + 2 pentose + hexose)	PRM1	1132.9534	985.9056	1143.9444	1141.4667
PRM-(A) (3Cl + hexose)	PRM2	985.9056	919.8844	996.8966	994.4189
* m/z values of the third peak (the most intense) in the isotopic cluster
The m/z values of the four selected ions from PRM1 and PRM2 were summed to generate a chromatogram, and the area of the extracted ion chromatograms (EIC) was used as the analytical response.
Intracellular
Code	C (cell/ml)	Sampled volume	Recovery volume	C ech in cell/ml	PRM1	PRM2	PRM1	PRM2	PRM1	PRM2	PRM1	PRM2		Conditions	Limitations	PRM1+PRM2
					Area	Area	Area/cell	Area/celll	µ	µ	s	s		With SynCom	N	8.74221
HOR1_J8_TX_NS1	719000	50	2	17975000	532754	252952	5.92772	2.81449	6.00918	2.76025	0.591795	0.165036		With SynCom	N	8.16872
HOR1_J8_TX_NS2	400000	50	2	10000000	262486	145950	5.24972	2.919						With SynCom	N	9.44609
HOR1_J8_TX_NS3	535000	50	2	13375000	445926	185781	6.66805	2.77803						With SynCom	N	8.7207
HOR1_J8_TX_NS4	559000	50	2	13975000	432611	176748	6.19121	2.52949						With SynCom	P	10.1898
HOR1_J8_TX_PS1	1446000	50	2	36150000	1298355	543454	7.18315	3.00666	8.36494	3.87161	1.18291	0.911618		With SynCom	P	15.1095
HOR1_J8_TX_PS2	884600	50	2	22115000	1106329	564403	10.0052	5.10426						With SynCom	P	11.5948
HOR1_J8_TX_PS3	869533	50	2	21738325	889980	370280	8.18812	3.4067						With SynCom	P	12.0521
HOR1_J8_TX_PS4	801667	50	2	20041675	810011	397711	8.08327	3.96884						With SynCom	B	2.04784
HOR1_J8_TX_BS1	883400	50	2	22085000	209001	17132	1.8927	0.155146	2.30479	0.194911	0.650127	0.0537189		With SynCom	B	3.54647
HOR1_J8_TX_BS2	720067	50	2	18001675	294818	24394	3.27545	0.271019						With SynCom	B	2.22064
HOR1_J8_TX_BS3	1379000	50	2	34475000	349275	33508	2.02625	0.19439						With SynCom	B	2.18387
HOR1_J8_TX_BS4	821123	50	2	20528075	207824	16329	2.02478	0.159089						Without SynCom	N	12.9095
HOR1_J8_TX_N1	569200	50	2	14230000	665837	252671	9.35822	3.55124	6.86597	2.5384	2.21987	0.936614		Without SynCom	N	8.4992
HOR1_J8_TX_N2	505733	50	2	12643325	388076	149215	6.13883	2.36038						Without SynCom	N	6.80443
HOR1_J8_TX_N3	500667	50	2	12516675	319229	106615	5.10086	1.70357						Without SynCom	P	11.0874
HOR1_J8_TX_P1	1124000	50	2	28100000	1123432	434351	7.99596	3.09147	8.85705	2.85542	5.9073	1.61105		Without SynCom	P	4.56692
HOR1_J8_TX_P2	1502000	50	2	37550000	643523	213916	3.42755	1.13937						Without SynCom	P	19.4831
HOR1_J8_TX_P3	743200	50	2	18580000	1407216	402760	15.1476	4.33541						Without SynCom	B	3.04492
HOR1_J8_TX_B1	642933	50	2	16073325	232132	12578	2.88841	0.156508	3.07442	0.161785	0.223294	0.0108169		Without SynCom	B	3.16742
HOR1_J8_TX_B2	569400	50	2	14235000	214436	11005	3.0128	0.154619						Without SynCom	B	3.49628
HOR1_J8_TX_B3	699133	50	2	17478325	290320	15226	3.32206	0.174227
Extracellular
Code	C (cell/ml)	Sampled volume	Recovery volume	C ech in cell/ml	PRM1	PRM2	PRM1	PRM2	PRM1	PRM2	PRM1	PRM2		Conditions	Limitations	PRM1+PRM2
					Area	Area	Area/cell	Area/celll	µ	µ	s	s		With SynCom	N	1.40231
HOR1_J8_TX_NS1	719000	50	5	7190000	33818	16595	0.940695	0.461613	1.06381	0.572829	0.0885887	0.119513		With SynCom	N	1.8154
HOR1_J8_TX_NS2	400000	50	5	4000000	21523	14785	1.07615	0.73925						With SynCom	N	1.60692
HOR1_J8_TX_NS3	535000	50	5	5350000	29072	13913	1.0868	0.520112						With SynCom	N	1.72193
HOR1_J8_TX_NS4	559000	50	5	5590000	32187	15941	1.15159	0.57034						With SynCom	P	1.96142
HOR1_J8_TX_PS1	1446000	50	5	14460000	108149	33662	1.49584	0.465588	1.8194	0.689322	0.685545	0.280333		With SynCom	P	2.33513
HOR1_J8_TX_PS2	884600	50	5	8846000	73018	30265	1.65087	0.684264						With SynCom	P	3.91175
HOR1_J8_TX_PS3	869533	50	5	8695330	122849	47221	2.82563	1.08612						With SynCom	P	1.82659
HOR1_J8_TX_PS4	801667	50	5	8016670	52320	20896	1.30528	0.521314						With SynCom	B	0.11458
HOR1_J8_TX_BS1	883400	50	5	8834000	5061	0	0.11458	0	0.116498	0	0.0258033	0		With SynCom	B	0.121266
HOR1_J8_TX_BS2	720067	50	5	7200670	4366	0	0.121266	0						With SynCom	B	0.0837128
HOR1_J8_TX_BS3	1379000	50	5	13790000	5772	0	0.0837128	0						With SynCom	B	0.146434
HOR1_J8_TX_BS4	821123	50	5	8211230	6012	0	0.146434	0						Without SynCom	N	1.11205
HOR1_J8_TX_N1	569200	50	5	5692000	23028	8621	0.809136	0.302916	0.97271	0.386026	0.663803	0.250798		Without SynCom	N	0.593317
HOR1_J8_TX_N2	505733	50	5	5057330	10266	4737	0.405985	0.187332						Without SynCom	N	2.37084
HOR1_J8_TX_N3	500667	50	5	5006670	42632	16718	1.70301	0.667829						Without SynCom	P	4.81249
HOR1_J8_TX_P1	1124000	50	5	11240000	206356	64106	3.67181	1.14068	2.94624	0.966974	0.934654	0.410491		Without SynCom	P	2.38973
HOR1_J8_TX_P2	1502000	50	5	15020000	142055	37414	1.89154	0.498189						Without SynCom	P	4.53741
HOR1_J8_TX_P3	743200	50	5	7432000	121712	46898	3.27535	1.26206						Without SynCom	B	0.295179
HOR1_J8_TX_B1	642933	50	5	6429330	9489	0	0.295179	0	0.316721	0	0.0186679	0		Without SynCom	B	0.326835
HOR1_J8_TX_B2	569400	50	5	5694000	9305	0	0.326835	0						Without SynCom	B	0.328149
HOR1_J8_TX_Bax3	699133	50	5	6991330	11471	0	0.328149	0

## Sheet: Table_S3
Supplementary Table S3. Metabolomics analysis of intracellular and extracellular metabolites significantly affected by the presence of the SynCom.
This table lists metabolites that were significantly differentially produced between conditions with and without the SynCom, for both intracellular and extracellular fractions.
Extracellular
B12 lim
	FC	log2(FC)	p.ajusted	l-og10(p)	Significance	m/z	RT	adduct/isotope	MS/MS	tMSMS	Formula	Adduct	Annotation (Entropy, GNPS, Sirius, bibliography)	Putative annotation Flash Entropy (Identity score) GNPS (Cosine score, shared peaks, library class)	Putative annotation (SIRIUS)	CANOPUS compound class prediction (SIRIUS) (Djombou et al 2016, Kim et al 2021)	Details (Sirius)	Annotation level (Schymanski et al 2014)	5 = Exact mass only (no formula, no chemical class suggested by SIRIUS)
M139T31	10.491	3.3911	0.029411	1.5315		139.098	31.0416		no	same MSMS as M139T34_1	C6H10O4	[M+H]+			4-Amino-5-aminomethyl-2-methylpyrimidine (Amino-HMP)	Aminopyrimidines and derivatives	Zodiac 23%, Sirius 33%, 4/4 explained peaks, -9.5 ppm, Tanimoto 84.9%	2 or 3	3= Exact mass + formula + chemical class
M197T244	0.15714	-2.6699	0.030951	1.5093	Down	197.118	244.454		no		C11H16O3	[M+H]+	Loliolide	Loliolide (0.892) Loliolide (0.82, 16, bronze)		Lipids and lipid-like molecules	Zodiac 39%, Sirius 50%, 9/9 explained peaks, -1.5 ppm, Tanimoto 42.2%	2	2 = Probable structure by comparison with literature/library spectrum
M223T34_2	4.8873	2.289	0.030261	1.5191		223.063	33.8311		no	doute prec	C8H14O5S	[M+H]+				Lipids and lipid-like molecules	Zodiac 55%, Sirius 49%, 4/4 explained peaks, -2.1 ppm	3	1 = Confirmed structure via measurement with a standard
M251T499	0.066065	-3.92	0.0096009	2.0177	Down	251.199	499.363				C16H26O2	[M+H]+					Zodiac 0%, Sirius 50%, 22/22 explained peaks, -3.8 ppm	4
M256T341	2.8133	1.4922	0.042258	1.3741		255.941	341.054		no	doute prec	C5H2O5S3	[M+NH4]+				Carboxylic acids and derivatives	Zodiac 32%, Sirius 15%, 2/2 explained peaks, -3.2 ppm	3
M265T32	0.13964	-2.8402	0.011081	1.9554	Down	265.112	31.7443		no		C12H16N4OS	[M+H]+	Thiamine	Thiamine (0.931) Thiamine chloride (0.97, 7, gold)	Thiamine	Thiamines	Zodiac 1.3%, Sirius 33%, 8/8 explained peaks, -3.2 ppm	2
M279T175	0.005325	-7.553	0.0042941	2.3671	Down	279.134	175.203		no		C14H15NO4	[M+NH4]+				Phenylalanine and derivatives	Zodiac 98%, Sirius 33%, 11/16 explained peaks, -1.7 ppm	3
M279T552	0.0071358	-7.1307	0.0042941	2.3671	Down	279.232	551.922				C18H30O2	[M+H]+	Linoleic acid	Linoleic acid (0.814)			Zodiac 0.05%, Sirius 50%, 56/56 explained peaks, -0.35 ppm	2
M291T480	0.02139	-5.5469	0.010666	1.972	Down	291.195	480.385	[M+H]+ 290.188			C18H26O3	[M+H]+		cluster lipids		Lipids and lipid-like molecules	Zodiac 4%, Sirius 50%, 11/12 explained peaks, -0.05 ppm	3
M325T496	0.001605	-9.2832	0.012341	1.9087	Down	325.237	496.205				C19H32O4	[M+H]+				Hydroxyeicosatrienoic acids	Zodiac 99%, Sirius 50%, 57/57 explained peaks, -2.9 ppm	3
M357T299	3.2662	1.7076	0.02632	1.5797		357.267	299.405		no
M363T197	9.0655	3.1804	0.036349	1.4395		363.148	196.742	[M+K]+ 324.185 [M+H-CO]+ 390.135			C17H22N4O3S	[M+H]+		Thiamine-like (open search 0.687)			Zodiac 0%, Sirius 33%, 46/46 explained peaks, -2.2 ppm	4
M376T784	0.11073	-3.1749	0.033162	1.4794	Down	376.256	784.241		no		C16H35N5O5	[M+H]+				N-acyl amines	Zodiac 38%, Sirius 33%, 8/8 explained peaks, -5.4 ppm	3
M377T189	6.8401	2.774	0.01863	1.7298		377.163	189.103		no		C18H21N3O3S	[M+NH4]+		Thiamine-like (open search 0.590)		Benzene and substituted derivatives	Zodiac 89%, Sirius 30%, 7/7 explained peaks, -3.8 ppm	3
M407T181	241.36	7.915	0.014185	1.8482		407.12	181.272			no (même trace que M407T193?)
M407T193	52.291	5.7085	0.014136	1.8497		407.12	192.824				C21H15N3O3S	[M+NH4]+		Thiamine-like (open search 0.568)		Benzoic acids and derivatives	Zodiac 12%, Sirius 9%, 16/18 explained peaks, 0.18 ppm	3
M409T258	6.9326	2.7934	0.012341	1.9087		409.109	258.006				C16H17N5O3S2	[M+NH4]+		Thiamine-like (open search 0.687)		Thiamines	Zodiac 22%, Sirius 14%, 39/48 explained peaks, -3.0 ppm	3
M411T258	95.894	6.5834	0.0042941	2.3671		411.106	257.994	[668][M+2]+	no		C19H15N5OS2	[M+NH4]+		Thiamine-like (open search 0.647)		Aminopyrimidines and derivatives	Zodiac 22%, Sirius 6%, 23/26 explained peaks, -3.2 ppm	3
M437T177	37.703	5.2366	0.00565	2.2479		437.184	177.132				C22H28O9	[M+H]+				Phenols	Zodiac 26%, Sirius 35%, 11/16 explained peaks, -5.1 ppm	3
M462T499	2.5434	1.3467	0.045581	1.3412		462.236	498.802				C20H42NO6P	[M+K]+				Phosphonic acid diesters	Zodiac 100%, Sirius 100%, 15/16 explained peaks, -4.3 ppm	3
M467T764	2.6347	1.3976	0.030951	1.5093		467.353	764.23		no		C31H46O3	[M+H]+				Steroid esters	Zodiac 21%, Sirius 50%, 45/45 explained peaks, 0.40 ppm	3
M496T326	0.045003	-4.4738	0.015456	1.8109	Down	496.362	325.564		no		C28H46O6	[M+NH4]+				3-hydroxysteroids	Zodiac 41%, Sirius 33%, 21/22 explained peaks, -1.4 ppm	3
M497T226	17.415	4.1223	0.014185	1.8482		497.187	226.049		no		C25H25N3O5S	[M+NH4]+		Thiamine-like (open search 0.763)		Benzoic acids and derivatives	Zodiac 28%, Sirius 22%, 6/6 explained peaks, -0.65 ppm	3
M510T445	3.7264	1.8978	0.027329	1.5634		510.341	445.154				C28H47NO7	[M+H]+	MGCC (18:4)				Zodiac 7%, Sirius 9%, 7/7 explained peaks, 0.77 ppm	2
M531T424	25.881	4.6938	0.011081	1.9554		531.253	424.445				C24H44O10	[M+K]+				Fatty acyl glycosides of mono- and disaccharides	Zodiac 1.9%, Sirius 1.9%, 27/27 explained peaks, -5.2 ppm	3
M565T689	11.751	3.5547	0.010494	1.979		565.402	688.663	[M+H-H2O]+ 582.417	no	doute prec								5
M579T725	4.2373	2.0832	0.020203	1.6946		579.383	725.107		no	doute prec	C38H52O3	[M+Na]+		Fucoxathin-like (hybrid score 0.695)		Xanthophylls	Zodiac 19%, Sirius 12%, 51/51 explained peaks, 2.09 ppm	3
M585T486	5.6654	2.5022	0.045344	1.3435		585.3	486.121				C31H46O9	[M+Na]+				Steroids and steroid derivatives	Zodiac 5.5%, Sirius 10%, 43/43 explained peaks, -0.91 ppm	3
M604T692	0.0053189	-7.5546	0.030951	1.5093	Down	604.458	692.29	[M+K]+ 565.494	no	doute prec	C33H65NO6S	[M+H]+	Sulfobacin SL3	sphingosine-like ? (open search score 0.700)	Sulfobacin SL3	Fatty acyls	Zodiac 90%, Sirius 10%, 18/21 explained peaks, 0.72 ppm, Tanimoto 49%	2 or 3
M607T703	3.6923	1.8845	0.012341	1.9087		607.312	702.781	[M+Na]+ 584.317	no		C32H46O11	[M+H]+		cluster lipids		Steroid glucuronide conjugates	Zodiac 43%, Sirius 41%, 48/48 explained peaks, 1.1 ppm	3
M618T705	0.067978	-3.8788	0.046548	1.3321	Down	618.474	704.716		no		C34H67NO6S	[M+H]+	Sulfobacin A	sphingosine-like ? (open search score 0.617)	Sulfobacin A	N-acyl amines	Zodiac 90%, Sirius 25%, 29/29 explained peaks, 1.2 ppm, Tanimoto 59%	2 or 3
M679T829	3.1527	1.6566	0.030951	1.5093		679.426	829.248		no	same MSMS as M679T818/related to M732T831?	C34H62O13						Zodiac 0.9%, Sirius 31%, 2/4 explained peaks, 3.1 ppm	4
M679T818	3.5031	1.8086	0.047619	1.3222		679.427	817.57	[M+K]+ 640.472		same MSMS as M679T829	C34H62O13	[M+H]+				O-glycosyl compounds	Zodiac 78%, Sirius 50%, 52/55 explained peaks, 4.7 ppm	3
M704T634	4.8392	2.2748	0.042258	1.3741		704.487	634.46				C44H62O6	[M+NH4]+		Fucoxathin-like (hybrid score 0.891) Cluster xantophylls		Xanthophylls	Zodiac 30%, Sirius 33%, 47/47 explained peaks, 1.5 ppm	3
M732T831	10.161	3.345	0.009785	2.0094		732.474	831.411			related to M679T282? (contains mz 679.4298)								5
M739T741	3.6476	1.8669	0.030951	1.5093		738.514	740.59	[M+K+CF3COOH]+ 585.552			C41H68O10	[M+NH4]+	MDGD (32:5)	Cluster MGDG/SQDG			Zodiac 0%, Sirius 0%, 52/52 explained peaks, 2.9 ppm	2
M811T738	3.2438	1.6977	0.030951	1.5093		810.539	738.2	[M+K]+ 771.58			C41H76O12S	[M+NH4]+	SQDG (32:1)	SQDG (32:1) (44, 0.84, gold)	SQDG(16:0/16:1(9Z))	Sulfoquinovosyldiacylglycerols	Zodiac 100%, Sirius 100%, 48/48 explained peaks, -0.09 ppm, Tanimoto 72%	2
M909T824_1	1.0484	0.045581	1.3412		908.631	823.931	[M+K+HCOOH]+ 823.671			C47H86O15	[M+NH4]+	DGDG (32:1)	Cluster MGDG/SQDG	DGDG(18:1(9Z)/14:0)	Glycosyldiacylglycerols	Zodiac 5.6%, Sirius 13%, 14/14 explained peaks, 0.21 ppm, Tanimoto 65%	2	acylium ions of FA 18:1 and 14:0, NL 341, deltappm 1.00
M986T774	2.2029	0.029411	1.5315		985.552	773.865		no		C48H76N10O10S	[M+H]+			Ac-Pro-Ile-Pro-Phe-Leu-Hcy-Gln-Lys-al	Peptides	Zodiac 3.2%, Sirius 1.6%, 11/12 explained peaks, -5.6 ppm, Tanimoto 29%	2 or 3
M1133T685	2.3907	0.0017582	2.7549		1132.75	684.937	[M+H+NH3]+ 1114.72	no
P lim
M148T345	2.9288	0.015927	1.7979		148.025	344.53					C5H9NS2	[M+H]+	Thiram ?	Thiram-like (open score 0.929)		Dithiocarbamic acid esters	Zodiac 21%, Sirius 33%, 5/5 explained peaks, 1.1 ppm	2 or 3
M375T424	3.0955	0.020811	1.6817		374.992	424.384		no			C12H10N2O8S2	[M+H]+				Alpha amino acids and derivatives	Zodiac 9%, Sirius 10%, 4/4 explained peaks, -1.4 ppm	3
M377T656	1.2953	0.040083	1.397		377.254	655.669		no			C19H36O7	[M+H]+				Glycerolipids	Zodiac 28%, Sirius 50%, 6/6 explained peaks, 3.1 ppm	3
M566T240	-1.63	0.015927	1.7979	Down	566.426	239.856					C30H55N5O5	[M+H]+	cyclo[DL-leucyl-DL-leucyl-DL-leucyl-DL-leucyl-DL-isoleucyl]		cyclo[DL-leucyl-DL-leucyl-DL-leucyl-DL-leucyl-DL-isoleucyl]	Dipeptides	Zodiac 26%, Sirius 33%, 12/14 explained peaks,-2.9 ppm, Tanimoto 75.6%	2 or 3
M604T692	-3.2123	0.027779	1.5563	Down	604.458	692.29	[M+K]+ 565.494	no			C33H65NO6S	[M+H]+	Sulfobacin SL3	sphingosine-like ? (open search score 0.700)	Sulfobacin SL3	Fatty acyls	Zodiac 90%, Sirius 33%, 16/17 explained peaks, -5.3 ppm, Tanimoto 51%	2 or 3
M606T701	-4.8661	0.020811	1.6817	Down	606.474	700.73	[1234][M+2]+	no		doute prec	C36H60O6	[M+NH4]+				1,2-diacylglycerols	Zodiac 42%, Sirius 33%, 44/52 explained peaks, 2.4 ppm	3
M618T705	-8.2891	0.020811	1.6817	Down	618.474	704.716		no		doute prec	C34H67NO6S	[M+H]+	Sulfobacin A	sphingosine-like ? (open search score 0.617)	Sulfobacin A	N-acyl amines	Zodiac 90%, Sirius 25%, 29/29 explained peaks, 1.2 ppm, Tanimoto 59%	2 or 3
N lim
M227T159	-3.0922	0.037184	1.4296	Down	227.176	158.809	[M+H]+ 226.169			OK	C12H22N2O2	[M+H]+					Zodiac 0%, Sirius 33%, 6/6 explained peaks, 0.63 ppm	4
M375T424	-5.8296	0.037184	1.4296	Down	374.992	424.384		no		OK	C12H10N2O8S2	[M+H]+				Alpha amino acids and derivatives	Zodiac 8.9%, Sirius 6.2%, 4/4 explained peaks, -2.6 ppm	3
M381T157	4.5009	0.037184	1.4296		381.158	157.389		no		OK	C17H24N4O4S	[M+H]+		Thiamine-like (open search score 0.748)		Thiamines	Zodiac 2.0%, Sirius 33.3%, 17/21 explained peaks, -3.2 ppm	3
M445T217	2.474	0.037184	1.4296		445.085	217.156		no		OK	C19H16N4O7S	[M+H]+		Thiamine-like (open search score 0.826)		Benzoic acids	Zodiac 25%, Sirius 30%, 2/2 explained peaks, -5.0 ppm	3
M585T179	4.597	0.037184	1.4296		585.373	179.42		no		OK	C30H49NO9	[M+NH4]+				Macrolides and analogues	Zodiac 80%, Sirius 31%, 13/14 explained peaks, -5.0 ppm	4
M604T692	-2.7849	0.02802	1.5525	Down	604.458	692.29	[M+K]+ 565.494	no		OK	C33H65NO6S	[M+H]+	Sulfobacin SL3	sphingosine-like ? (open search score 0.700)	Sulfobacin SL3	Fatty acyls	Zodiac 90%, Sirius 33%, 16/17 explained peaks, -5.3 ppm, Tanimoto 51%	2 or 3
Intracellular
B12 lim
	FC	log2(FC)	p.ajusted	-log10(p)	Significance	m/z	exact mass	RT	Formula	Adduct	Annotation (Entropy, GNPS, Sirius, bibliography)	Putative annotation Flash Entropy (Identity score) GNPS (Cosine score, shared peaks, library class)	Putative annotation (SIRIUS)	CANOPUS compound class prediction (SIRIUS) (Djombou et al 2016, Kim et al 2021)	Details (Sirius)	Annotation level (Schymanski et al 2014)	DG = Diacylglycerol
M123T44	2.8636	1.5178	0.043282	1.3637		123.055	122.048	44.0039	C6H6N2O	[M+H]+	Nicotinamide	Nicotinamide (0.979) Nicotinamide (0.92, 5, gold)	Niacinamide/nicotinamide	Nicotinamides	Zodiac 21%, Sirius 33.3%, 9/9 explained peaks, -2.4 ppm, taninamoto 97.8%	2	DGCC =Diacylglyceryl-carboxyhydroxymethylcholine
M143T165	0.0045145	-7.7912	0.047436	1.3239	Down	143.082	142.074	165.141	C6H10N2O2	[M+H]+	Ectoine	Ectoine (0.824) Ectoine (0.98, 9, bronze)	Ectoine	Alpha amino acids	Zodiac 24%, Sirius 33.3%, 3/3 explained peaks, -4.9 ppm, taninamoto 51.5%	2	MG = Monoacylglycerol
M159T311	3.2291	1.6911	0.033464	1.4754		159.021	158.013	310.695	C6H7O3P	[M+H]+		Phenylphosphonic acid (0.48)	Phenylphosphonic acid	Benzene and substituted derivatives	Zodiac 19%, Sirius 50%, 13/13 explained peaks, -0.22 ppm, taninamoto 44.8%	3	MGCC = Monoacylglyceryl-carboxyhydroxymethylcholine
M159T68	7.2632	2.8606	0.024527	1.6104		159.066	158.058	67.797	C7H10O4	[M+H]+			Propene-1,3-diol diacetate	Beta-keto acids and derivatives	Zodiac 28%, Sirius 50%, 6/6 explained peaks, -0.70 ppm, taninamoto 43.1%	3	MGDG = Monogalactosyldiacylglycerol
M160T54	7.3712	2.8819	0.024527	1.6104		160.069	159.061	53.5002	C5H13O4	[M+Na]+				Fatty Acyls	Zodiac 100%, Sirius 91.1%, 4/6 explained peaks, -7.1 ppm	3	PE = Phosphatidylethanolamine
M168T168	14.131	3.8208	0.024527	1.6104		168.102	167.094	167.728	C9H13N2O	[M+H]+	Pyridoxal	Pyridoxal (0.71, 10, bronze)		Pyrrole carboxylic acids and derivatives	Zodiac 3.4%, Sirius 33.3%, 7/7 explained peaks, -1.1 ppm	2	SQDG = Sulfoquinovosyldiacylglycerol
M207T35	0.1861	-2.4259	0.048506	1.3142	Down	207.027	206.019	34.9762	C10H6O5	[M+H]+				Chromones	Zodiac 10.3%, Sirius 34.3%, 9/10 explained peaks, -9.9 ppm	3
M207T59	2.586	1.3707	0.033464	1.4754		207.069	206.061	59.4738	C8H14O4S	[M+H]+				Thiodiacetic acid derivatives	Zodiac 11.7%, Sirius 50%, 5/5 explained peaks, 1.9 ppm	3
M221T35	5.7663	2.5276	0.024527	1.6104		221.085	220.077	34.7573	C9H16O4S	[M+H]+				Thiodiacetic acid derivatives	Zodiac 2.6%, Sirius 50%, 8/8 explained peaks, -4.7 ppm	3
M223T37	15.872	3.9884	0.024527	1.6104		223.064	222.057	36.693	C8H14O5S	[M+H]+				Lipids and lipid-like molecules	Zodiac 54.3%, Sirius 50%, 10/10 explained peaks, -1.9 ppm	3
M229T62	0.014856	-6.0728	0.037458	1.4265	Down	229.052	228.044	61.8698								5
M237T56	3.9339	1.976	0.035821	1.4459		237.079	236.072	56.0364	C9H16O5S	[M+H]+				Thiodiacetic acid derivatives	Zodiac 46.1%, Sirius 50%, 12/12 explained peaks, -1.7 ppm	3
M237T35_1	4.6778	2.2258	0.024527	1.6104		237.081	236.073	35.2809	C9H16O5S	[M+H]+				Thiodiacetic acid derivatives	Zodiac 45.2%, Sirius 49%, 9/10 explained peaks, -4.8 ppm	3
M244T273	22.14	4.4686	0.043282	1.3637		244.019	243.011	272.544	C8H9N3O2S2	[M+H]+				Alkylarylthioethers	Zodiac 21.6%, Sirius 33%, 9/10 explained peaks, -7.4 ppm	3
M293T77	0.012519	-6.3197	0.024527	1.6104	Down	293.099	292.091	76.5242	C11H20N2O3S2	[M+H]+				Fatty acids and conjugates	Zodiac 44.5%, Sirius 33%, 9/10 explained peaks, -4.1 ppm	3
M338T234	5.8783	2.5554	0.037458	1.4265		338.204	337.196	233.788								5
M349T646	2.7357	1.4519	0.028426	1.5463		349.273	348.265	645.688	C22H36O3	[M+H]+				Diterpenoids	Zodiac 45.2%, Sirius 50%, 31/31 explained peaks, -0.12 ppm	3
M358T69	367.31	8.5209	0.029853	1.525		358.098	357.09	69.1858	C16H12N4O3S	[M+NH4]+				Nitroaromatic compounds	Zodiac 24.8%, Sirius 29%, 18/26 explained peaks, 0.29 ppm	3
M376T783	0.24137	-2.0507	0.024527	1.6104	Down	376.256	375.248	782.789	C21H33N3O3	[M+H]+				Benzene and substituted derivatives	Zodiac 15.7%, Sirius 11%, 14/16 explained peaks, 0.47 ppm	3
M392T52	6.4201	2.6826	0.024527	1.6104		392.19	391.183	51.7122	C17H29NO9	[M+H]+	DGCC-like			O-glycosyl compounds	Zodiac 12.3%, Sirius 11%, 5/5 explained peaks, 0.22 ppm	3
M397T687	4.6714	2.2239	0.033464	1.4754		397.294	396.286	687.379	C23H42O6	[M-H2O+H]+	MG (22:0)	monobehenin (0.8, 21, bronze)		Fatty acid esters	Zodiac 39.7%, Sirius 12%, 18/20 explained peaks, -6.9 ppm	2
M420T463	4.7845	2.2584	0.03403	1.4681		420.295	419.287	463.213	C21H38O7	[M+NH4]+				Fatty acyl glycosides of mono- and disaccharides	Zodiac 11.8%, Sirius 3%, 16/16 explained peaks, -0.92 ppm	3
M429T306	42.484	5.4088	0.034425	1.4631		429.053	428.045	306.304	C15H16N4O7S2	[M+H]+				Benzene and substituted derivatives	Zodiac 26.2%, Sirius 22%, 5/6 explained peaks, -1.2 ppm	3
M450T450	2.43	1.281	0.046409	1.3334		450.241	449.233	449.904	C26H28N2O4	[M+NH4]+				Hydroquinolones	Zodiac 27.7%, Sirius 30%, 19/19 explained peaks, 0.86 ppm	3
M479T675	3.1676	1.6634	0.033464	1.4754		479.333	478.325	675.455	C28H46O6	[M+Na]+				3-hydroxysteroids	Zodiac 15.7%, Sirius 11%, 14/15 explained peaks, -3.8 ppm	3
M516T642	5.2497	2.3922	0.04357	1.3608		516.352	515.345	642.254	C22H49N3O10	[M+H]+				Secondary alcohols	Zodiac 2.1%, Sirius 18%, 14/15 explained peaks, -3.8 ppm	3
M542T692	10.05	3.3291	0.033464	1.4754		542.368	541.361	692.295	C29H53NO9	[M-H2O+H]+					Zodiac 87%, Sirius 31%, 9/9 explained peaks, 0.85 ppm	4
M544T683	4.6243	2.2092	0.035821	1.4459		544.384	543.376	683.353	C29H50O8	[M+NH4]+				Fatty acid esters	Zodiac 2.8%, Sirius 33%, 9/9 explained peaks, -0.73 ppm	3
M551T538_3	0.013312	-6.2311	0.024527	1.6104	Down	551.388	550.38	538.496	C28H50N6O5	[M+H]+				N-acyl-alpha amino acids and derivatives	Zodiac 11.1%, Sirius 9.4%, 43/43 explained peaks, -0.16 ppm	3
M565T691	0.47666	-1.069	0.033464	1.4754	Down	565.28	564.272	690.653	C26H46O14	[M-H2O+H]+				O-glycosyl compounds	Zodiac 63.8%, Sirius 48%, 53/55 explained peaks, -6.5 ppm	3
M572T683	4.8606	2.2811	0.033188	1.479		572.414	571.406	682.761	C38H55NO4	[M-H2O+H]+				N-acyl amines	Zodiac 54.8%, Sirius 33%, 33/35 explained peaks, -1.5 ppm	3
M574T553	3.9309	1.9749	0.04357	1.3608		574.394	573.386	552.569	C30H55NO9	[M+H]+	DGCC-like (DGCC(20:1;O))	DGCC cluster			Zodiac 0%, Sirius 0%, 14/16 explained peaks, -2.2 ppm	2
M574T706	3.5908	1.8443	0.044637	1.3503		574.449	573.442	705.91	C35H56O5	[M+NH4]+				Fatty acid esters	Zodiac 100%, Sirius 100%, 29/29 explained peaks, 2.6 ppm	3
M579T669_3	0.18202	-2.4579	0.024527	1.6104	Down	579.26	578.252	668.768	C32H64N2O5	[M+Na]+				Alpha amino acids and derivatives	Zodiac 100%, Sirius 100%, 37/38 explained peaks, -0.80 ppm	3
M595T633	0.10225	-3.2898	0.045818	1.339	Down	595.291	594.283	633.275	C27H46O14	[M+H]+				O-glycosyl compounds	Zodiac 44%, Sirius 35%, 35/43 explained peaks, -5.7 ppm	3
M595T591	0.00050606	-10.948	0.02083	1.6813	Down	595.467	594.46	590.676	C34H62N2O6	[M+H]+				N-acyl-alpha amino acids	Zodiac 3.5%, Sirius 33%, 29/34 explained peaks, 1.0 ppm	3
M597T539	4.6493	2.217	0.033464	1.4754		597.322	596.314	539.287	C29H50O11	[M+Na]+				Fatty acyl glycosides of mono- and disaccharides	Zodiac 2.0%, Sirius 4.6%, 23/23 explained peaks, 0.80 ppm	3
M597T568	0.22608	-2.1451	0.024527	1.6104	Down	597.483	596.475	568.433	C34H64N2O6	[M+H]+					Zodiac 0%, Sirius 0%, 43/46 explained peaks, 1.4 ppm	4
M599T688	0.24396	-2.0353	0.04357	1.3608	Down	599.434	598.426	687.875	C37H58O6	[M+H]+				Hydroxysteroids	Zodiac 35.6%, Sirius 35%, 31/32 explained peaks, -2.7 ppm	3
M602T571	4.3086	2.1072	0.03403	1.4681		602.426	601.418	571.212	C32H59NO9	[M+H]+	DGCC-like (DGCC(22:1;O))	DGCC cluster			Zodiac 17.0%, Sirius 27%, 13/13 explained peaks, 2.1 ppm	2
M608T582	5.3846	2.4288	0.033464	1.4754		608.365	590.331	582.105	C29H50O12	[M+NH4]+				Fatty acyl glycosides of mono- and disaccharides	Zodiac 3.6%, Sirius 1.6%, 17/22 explained peaks, 1.69 ppm	3
M612T686	24.311	4.6035	0.033464	1.4754		612.411	611.403	686.325	C33H54O9	[M+NH4]+				Steroidal glycosides	Zodiac 33%, Sirius 33%, 27/27 explained peaks, 3.1 ppm	3
M616T538	6.1675	2.6247	0.033464	1.4754		616.405	615.397	538.338	C32H57NO10	[M+H]+	DGCC-like (DGCC(22:2;O2))	not in the DGCC cluster			Zodiac 9.3%, Sirius 23%, 15/16 explained peaks, 0.61 ppm	2
M618T704	0.038516	-4.6984	0.03403	1.4681	Down	618.474	617.466	704.312	C34H67NO6S	[M+H]+	Sulfobacin A	sphingosine-like (hybrid score 0.717)	Sulfobacin A	Fatty acyls	Zodiac 18%, Sirius 33%, 20/20 explained peaks, -2.4 ppm	2
M625T478	7.1612	2.8402	0.033464	1.4754		625.316	607.282	478.092	C32H48O12	[M+H]+				Saccharolipids	Zodiac 34%, Sirius 50%, 23/26 explained peaks, -0.30 ppm	3
M632T530	11.884	3.571	0.021104	1.6756		632.4	631.392	530.346	C32H57NO11	[M+H]+	DGCC-like	not in the DGCC cluster/cluster 2 nodes with M616T538			Zodiac 8.9%, Sirius 8.7%, 1/1 explained peaks, 1.3 ppm	3
M634T604	8.6824	3.1181	0.023148	1.6355		634.381	633.374	604.353			PE-like					3
M634T599	0.043179	-4.5335	0.047436	1.3239	Down	634.408	633.4	598.551	C32H60NO9P	[M+H]+	PE-like (PE (27:2;O))	phosphatidylethanolamine-like (NL score 0.825)		Phosphatidylethanolamines	Zodiac 17.8%, Sirius 17.7%, 35/38 explained peaks, -0.30 ppm	2
M653T531	5.5718	2.4781	0.033464	1.4754		653.347	652.34	530.804	C34H52O12	[M+H]+				Saccharolipids	Zodiac 4.2%, Sirius 3.9%, 23/28 explained peaks, 0.21 ppm	3
M656T743	0.20265	-2.3029	0.024527	1.6104	Down	656.492	655.484	742.559	C37H69NO6S	[M+NH4]+					Zodiac 0%, Sirius 0%, 35/39 explained peaks, -1.8 ppm	4
M659T783	0.096168	-3.3783	0.033464	1.4754	Down	658.509	657.501	783.232	C37H71NO6S	[M+H]+				N-acyl amines	Zodiac 37.1%, Sirius 33.3%, 33/33 explained peaks, -0.74 ppm	3
M671T558	111.7	6.8034	0.024527	1.6104		671.454	670.446	558.164			DGCC-like					3
M671T620	0.11305	-3.1449	0.047436	1.3239	Down	671.491	670.484	620.447			DGCC-like					3
M676T614	0.0064869	-7.2683	0.023148	1.6355	Down	676.453	675.446	614.476	C35H66NO9P	[M+H]+	PC-like (PC (27:2;O))	SM(d18:1/14:0) (0.71, 6, gold) but mass diff (0.91) not OK PC-like (open search score 0.951)		Phosphatidylcholines	Zodiac 1.06%, Sirius 0.21%, 8/9 explained peaks, -1.3 ppm	2
M679T540	8.4557	3.0799	0.024527	1.6104		679.363	678.355	540.06	C36H54O12	[M+H]+				O-glycosyl compounds	Zodiac 6.7%, Sirius 10.4%, 24/26 explained peaks, -5.0 ppm	3
M684T569	3.854	1.9463	0.047436	1.3239		684.466	683.459	568.771	C37H65NO10	[M+H]+	DGCC-like (DGCC(27:3;O2))	not in the DGCC cluster/cluster 2 nodes with M712T556_2/549				2
M685T786	0.21988	-2.1852	0.024527	1.6104	Down	684.524	683.516	785.983								5
M687T786	0.21729	-2.2023	0.024527	1.6104	Down	686.527	685.519	786.015								5
M695T525	10.898	3.4459	0.033464	1.4754		695.342	694.334	524.672	C34H56O12	[M+K]+				O-glycosyl compounds	Zodiac 33.3%, Sirius 25.5%, 7/9 explained peaks, 3.2 ppm	3
M709T523	13.69	3.7751	0.024527	1.6104		709.373	708.365	523.056	C35H58O13	[M+Na]+				Fatty acyl glycosides	Zodiac 22.5%, Sirius 37%, 18/20 explained peaks, -1.4 ppm	3
M712T556_2	52.277	5.7081	0.023148	1.6355		712.444	711.436	556.259		[M+H]+	DGCC-like	not in the DGCC cluster/cluster 2 nodes with M684T569				3
M712T549	13.38	3.7421	0.024527	1.6104		712.46	711.452	549.3	C38H65NO11	[M+H]+	DGCC-like	not in the DGCC cluster/cluster 2 nodes with M684T569			Zodiac 12.5%, Sirius 16.9%, 8/8 explained peaks, -2.3 ppm	3
M720T480	3.282	1.7146	0.043282	1.3637		720.431	719.423	479.538	C39H61NO11	[M+H]+	DGCC-like	DGCC cluster			Zodiac 15%, Sirius 17.6%, 9/10 explained peaks, -2.0 ppm	3
M761T579	2.9495	1.5605	0.024527	1.6104		761.405	760.397	579.274			PC-like	PC-like (open serach score 0.741)				3
M777T657	3.1224	1.6427	0.04357	1.3608		776.534	775.527	656.913	C44H73NO10	[M+H]+	DGCC-like (DGCC (34:6;O2)				Zodiac 0%, Sirius 0%, 14/16 explained peaks, 1.1 ppm	2
M793T624	4.776	2.2558	0.033464	1.4754		792.524	791.516	624.339	C44H73NO11	[M+H]+	DGCC-like				Zodiac 4.8%, Sirius 20.6%, 8/9 explained peaks, -0.26 ppm	3
M839T730	0.13434	-2.896	0.033464	1.4754	Down	838.548	837.54	730.227	C49H76NO10	[M+NH4]+	MGDG (40:11)			Glycosylglycerols	Zodiac 31.8%, Sirius 33.3%, 9/10 explained peaks, 0.85 ppm	2
M865T786	0.45928	-1.1226	0.04052	1.3923	Down	864.588	863.581	785.518	C45H82O12S	[M+NH4]+	SQDG (36:2)	SQDG (0.71, 19, gold)		Sulfoquinovosyldiacylglycerols	Zodiac 100%, Sirius 100%, 4/4 explained peaks, 2.2 ppm	2
M960T665	2.3309	1.2209	0.046992	1.328		959.553	958.545	664.731	C49H82O18	[M+H]+				Triterpenoids	Zodiac 22.8%, Sirius 20.4%, 5/7 explained peaks, -1.8 ppm	3
M1093T683	0.13529	-2.8859	0.033464	1.4754	Down	1092.7	1091.69	682.565								5

## Sheet: Table_S4
Supplementary Table S4. Data matrix of intracellular samples used for principal component analysis.
Intracellular
name	Blank_suitability_1_POS	Blank_suitability_2_POS	Blank_suitability_3_POS	blank_process_1_POS	blank_process_2_POS	blank_process_3_POS	mix_standards2_POS	mix_standards_POS	QC06_POS	QC07_POS	QC08_POS	QC09_POS	QC10_POS	QC11_POS	QC13_POS	QC14_POS	HOR1_BS1_J8_TX1_POS	HOR1_BS2_J8_TX1_POS	HOR1_BS3_J8_TX1_POS	HOR1_BS4_J8_TX1_POS	HOR1_B1_J8_TX1_POS	HOR1_B2_J8_TX1_POS	HOR1_B3_J8_TX1_POS	HOR1_N1_J8_TX1_POS	HOR1_NS2_J8_TX1_POS	HOR1_NS3_J8_TX1_POS	HOR1_NS4_J8_TX1_POS	HOR1_N1_J8_TX1_POS	HOR1_N2_J8_TX1_POS	HOR1_N3_J8_TX1_POS	HOR1_PS1_J8_TX1_POS	HOR1_PS2_J8_TX1_POS	HOR1_PS3_J8_TX1_POS	HOR1_PS4_J8_TX1_POS	HOR1_P1_J8_TX1_POS	HOR1_P2_J8_TX1_POS	HOR1_P3_J8_TX1_POS
label	Blank	Blank	Blank	Blank	Blank	Blank	Blank	Blank	QC	QC	QC	QC	QC	QC	QC	QC	B12	B12	B12	B12	B12	B12	B12	N	N	N	N	N	N	N	P	P	P	P	P	P	P
M130T30	0	0	0	0	0	0	0	0	27912.96436	27052.18024	23869.36013	21650.46587	20466.21434	22714.98274	21566.94639	22465.29333	23972.36421	24008.93601	20291.12124	23405.29763	21625.67184	16615.76334	24106.58457	25245.80914	20193.02705	21222.54556	21892.53945	21141.9278	23855.78228	20156.83415	22399.47075	21927.92657	22700.65418	22032.83775	22251.55808	24130.81537	21773.75798
M168T30	0	0	0	0	0	0	0	0	14382.7349	13556.74147	13118.1297	13418.11518	9988.08792	11732.76117	10614.8149	13188.2636	13698.80384	12484.42863	12254.21598	5645.134556	3285.597141	10260.02851	12301.28503	13164.13654	10136.69752	12699.31198	12914.88866	12046.62842	12560.5266	7181.838711	13786.86054	10803.88449	12502.55445	13472.6933	14323.92608	11796.51467	5046.686295
M186T30	0	0	0	0	0	0	0	0	9741.703607	14405.7702	20273.60487	12531.28981	13003.03685	10955.66268	12702.47094	15193.82469	14676.13708	13222.39986	8868.963514	7295.159156	11340.55022	7812.91401	13101.27048	20547.32699	10577.84652	15003.53016	12468.9539	14250.26419	14030.14141	8612.325223	13770.84553	10298.96109	12726.37413	15045.81231	15204.75425	12446.28892	11920.68942
M198T29	0	0	0	0	0	0	0	0	10859.85855	9858.881018	10710.36338	10092.20358	9863.435938	10273.31264	9953.616261	9257.888013	10888.9181	13364.29017	9143.041903	10663.72043	9232.302784	8878.474114	13480.53507	9712.249697	10140.53948	9626.0511	9609.753344	9765.416131	9540.204801	9767.147491	10637.5699	12063.63161	9498.433454	10547.497	9286.153701	9686.790552	9268.36387
M268T30	0	0	0	0	0	0	0	0	12620.62295	12447.30411	12340.02902	10807.80929	11759.95896	10236.08772	10121.21762	10852.21369	11849.40504	10779.79862	0	9347.605124	11745.90477	6186.851552	11610.39745	12509.90697	9989.912186	3438.814033	10326.59978	10741.66961	10799.67698	0	11563.75853	9845.65105	11232.91997	11443.74085	11054.02123	11530.3337	8912.013987
M314T30	0	0	0	0	0	0	0	0	12030.61028	9310.681139	4570.882357	7226.274148	9670.513043	6830.460708	6716.175706	8342.656879	5363.377771	8873.159826	6337.452549	7389.735711	4391.71922	5879.138179	6415.34999	6743.401279	6691.227687	9257.232707	10318.30613	9139.982158	5381.150877	9835.640124	12174.47625	11862.06037	10946.4864	11910.95599	11998.30886	8100.804872	6313.923706
M341T30	0	0	0	0	0	0	0	0	27541.61647	26682.18073	25525.05009	27856.75971	22946.04242	18615.94135	17741.15779	22726.78503	27293.98781	24131.1407	18211.81467	26134.88264	14529.29389	22984.04681	16867.70236	25969.91435	12393.68215	20403.53902	22027.54388	22724.45163	26321.17599	15587.591	25640.63153	17961.83881	25962.02608	24255.63609	26072.58942	6738.257363	19946.45841
M355T30	0	0	0	0	0	0	0	0	13838.36681	14334.17641	17626.61767	15857.18225	16927.10615	16319.15433	16108.08763	15499.91905	16085.68939	13793.81362	14884.18222	8878.360568	12239.23838	13877.82057	12240.12539	17191.78253	11032.95448	15800.25827	14820.82334	13332.00904	14411.35221	9274.407364	18804.1796	10569.25003	15503.44384	14611.42107	20352.53558	16174.11939	10361.90202
M428T30	0	0	0	0	0	0	0	0	5172.359199	8157.123789	6244.442961	5182.439902	4210.908266	4551.753003	4605.432684	6124.167925	6890.444533	4173.617382	5542.904718	6470.360036	5915.304402	5740.849419	5948.857538	6695.191503	2985.336944	1992.023798	4495.104478	3616.77693	5674.67781	2114.405068	9794.115225	5046.514528	9572.328039	9051.255721	12089.12953	8942.162395	8528.808923
M453T30	0	0	0	0	0	0	0	0	17380.02571	15867.76552	17869.26174	15501.16426	14695.58226	15487.25597	14427.78979	14972.27566	17519.11395	19720.6258	14352.67809	15512.26856	12145.31763	12714.25708	10137.0716	16983.44869	9345.407546	15931.16338	15711.6309	14616.03674	15459.34136	13042.78735	13705.85626	14147.63515	15722.59095	15437.06379	14080.06569	15051.4155	15189.83209
M612T30	0	0	0	0	0	0	0	0	31064.97295	28975.28849	28584.22085	26093.25587	26027.56361	28653.42395	25158.2734	27104.22244	32814.06232	26740.86241	24562.02204	30492.67587	19100.1788	19960.82799	26226.42483	30827.57428	18309.02063	24506.76927	26589.54034	25999.43275	29618.86511	11912.31186	8678.992688	12634.71307	30439.25569	28834.31789	33336.2326	28428.4538	17132.14609
M101T30	135.6912586	0	0	0	208.3727672	0	123.6032161	282.4580693	8243.356095	8649.71334	7505.93482	6918.603815	7997.194481	5102.229283	8119.154035	5923.1917	7376.318323	7026.431416	8334.962871	8867.059287	6681.91767	6125.037842	7862.040941	7118.638225	6579.527142	7606.070354	5935.94052	8487.486175	5455.155954	3967.465825	7359.691746	6908.970674	8454.886701	7937.875478	8134.433789	8759.408736	7885.444051
M105T30	1725.685003	257.0802477	1139.840681	544.6322607	580.7915317	192.3659835	333.0875528	0	14803.15441	12808.69742	12905.3431	13198.26195	11828.87924	15354.03263	12887.55561	12540.90469	12114.30537	13379.08618	13519.74144	11998.57188	12967.64767	10254.89502	13457.20235	14305.34863	12117.2786	13470.59848	14225.28446	15601.21329	12154.80955	11710.3107	11613.16061	12623.96586	14887.10373	12879.12802	13808.61575	14410.32715	13715.30625
M110T30	183405.5572	166251.2137	143680.7517	117701.1499	239586.8005	175270.2896	232897.3227	112717.9525	2088113.812	2036871.477	1925042.618	1835291.06	1770840.064	1831003.821	1780735.855	1709678.901	1938966.76	1885421.485	1729005.557	1980667.352	1723187.973	1724895.869	1918703.829	1997160.678	1646603.215	1743748.538	1801677.798	1727485.903	1867963.937	1531454.234	1949722.979	1675802.32	1805628.284	1917335.799	1918763.533	1892004.831	1589578.411
M113T30	0	0	207.9570098	0	0	0	0	0	7162.868343	7534.688679	7028.152265	7555.272449	5947.51565	6698.687975	6115.505321	6618.514487	7431.386555	6694.494433	8029.604568	7830.99627	6379.650343	4481.970577	7690.878323	8975.426752	5513.527309	5788.236046	6161.999517	5064.837266	5903.199655	5528.570744	8645.309984	6901.296317	7853.13219	8011.58803	7483.806292	6399.345167	5743.074786
M115T30	269.8558902	617.7872788	109.9728009	0	134.0826791	0	0	122.3301482	9742.278967	8712.599763	8366.066282	7557.2801	4400.562648	8533.778331	4582.094623	7765.056261	8276.294386	8006.837848	6822.446745	8468.026514	8771.750278	6442.338994	7335.43017	7448.904484	4228.357571	7851.275131	9420.745385	4473.502917	7682.48644	5478.64904	7307.175135	4283.803569	8239.999159	7167.002845	7988.477924	8728.332096	2581.237853
M116T30	0	0	147.4432304	169.8962004	0	0	0	0	8711.510964	7896.537635	8275.554998	7141.834879	8110.64011	7409.962244	4344.77302	6821.170371	7089.616634	6893.517648	5724.355388	7895.299212	8724.144303	8690.488482	8346.036886	8044.658499	3704.037408	4228.965395	8535.99719	4848.822798	8284.666568	2749.014645	7055.127551	4557.829947	9096.853976	7371.659241	7095.779888	7361.543156	7318.397251
M128T30	22636.07121	15442.46456	19963.89805	10008.80474	8199.944968	5653.274328	15190.42395	19118.12965	191748.4154	170982.6536	161597.5646	152250.3522	144133.9895	160265.5031	178239.5063	149858.6499	155347.4055	150967.9857	145232.9687	163365.0891	147981.7026	133915.805	157322.6999	167898.2171	132040.6647	143435.9919	159635.8126	146756.7287	159806.1597	133810.2494	152867.8139	147669.509	160387.0253	143140.5587	155604.6357	180453.3536	167910.5854
M142T30	1174.827961	121.7418774	1835.540547	0	344.4113964	729.0890084	301.1935495	478.3767778	19893.65889	16810.39948	15358.23591	15109.966	13579.17316	18341.24091	16766.81667	16100.58303	17093.1395	15688.85486	15218.5204	15339.97363	15059.92802	12591.55502	13612.96369	16383.02619	15670.78627	14069.8907	16322.14654	15670.28063	16250.16847	12603.10405	16077.20715	14102.87921	16580.67297	14344.05371	14907.3252	20592.43141	13728.73847
M151T30	16410.30133	7919.373486	12225.20959	6791.268498	7468.552568	8474.389648	14637.50078	8201.588895	148303.3059	131112.169	125242.9831	119154.7419	111942.3983	122734.7174	115566.5368	116688.4752	134921.9534	113978.0344	125409.9686	123584.2546	133595.5586	101142.3345	119481.7346	126023.3534	105066.8646	116303.0209	116316.5134	116174.3065	118403.3491	97129.06929	121589.6392	108696.3602	124454.1398	110705.2801	124078.2716	138851.4476	115890.6859
M199T30	19435.47913	24865.24458	4535.624093	1558.427612	3904.530575	2250.54453	5118.505293	3715.871962	85742.6368	94988.95797	76647.19119	75799.17507	73002.04374	69092.70648	73380.6336	70333.09951	62563.37339	73110.07675	50668.73249	59364.93018	67823.15279	65666.62115	70755.90062	84973.65818	74069.51338	61710.50892	70654.75788	75846.04548	69234.0894	81016.64593	102491.9647	107936.5296	101551.4398	109032.5891	108390.4598	89518.73903	89698.34613
M216T29	218.8925673	1191.980911	408.8108537	632.006126	678.0088418	352.6755217	206.4730684	171.0377914	8057.505648	11007.88184	9723.548057	8631.426736	7845.178782	8982.735629	7466.765536	7696.559382	8225.086738	10223.98714	7921.756178	8343.129299	8804.108785	8173.161318	9612.433245	8835.647523	6314.211394	4908.634025	7476.264388	5191.650665	9604.656116	7837.638298	9329.243444	8654.204648	7635.742447	9319.513288	8929.398504	8926.960186	6342.248649
M256T30	0	0	0	0	0	804.8420219	0	1279.820326	17072.5492	21553.39935	12852.34242	18922.71209	12681.86782	15844.06059	12294.03513	15419.97689	15417.42453	16989.27588	14188.72996	14565.22795	17967.65066	17930.69554	16790.41746	19996.03722	13650.69149	13594.79082	19915.23582	15744.46596	18077.24493	20847.75741	18339.75974	24832.54105	13572.0989	16075.36721	15522.45491	15984.60259	15505.99511
M320T31	0	0	0	0	0	0	0	0	63820.16257	64622.30879	59490.66157	75421.45147	56416.8828	51782.72514	63029.37828	54498.03881	64394.44788	59791.05578	71035.70099	62809.735	71196.50955	72312.74372	59966.50221	62094.82241	56914.51749	58882.52927	60017.22179	56635.58934	60358.62309	56237.71146	56789.59736	58705.79485	56239.52895	59410.8313	53403.08203	59884.37908	70677.32114
M321T31_2	0	0	0	0	0	0	0	0	63497.56802	63097.39357	59088.95004	53369.35665	55627.0953	65631.57233	57603.95375	55746.9624	58015.35201	63917.46469	60500.92976	60825.06013	66846.40605	57345.08758	74977.29196	64367.11877	54268.83207	58510.79475	58591.43512	58789.84468	59410.12722	54901.7985	55579.65585	60481.62939	63805.95505	62579.68396	52606.27723	66899.49105	64347.38108
M339T30_1	0	0	0	0	0	0	0	0	21527.7138	21790.40629	19332.18123	18848.98812	19272.36539	16407.33633	18421.13307	18392.54515	21707.06816	19696.04375	17465.37806	21231.81774	18350.77582	16074.65847	19318.95681	19597.34662	22975.85353	18986.75348	20529.77286	19650.04583	21634.47177	14679.66751	19798.76236	19896.51935	18809.25253	19861.74063	19022.43717	18993.29504	14253.32575
M365T30	0	0	0	0	0	0	0	0	107171.1557	106627.9494	105058.8611	99039.49779	93263.64157	98734.92849	96397.27908	94190.78436	106675.2829	101793.7398	95448.99665	107711.0147	87005.52773	84828.97836	100832.0766	110509.0356	84861.42925	96441.31418	95023.89138	98445.52791	105608.4195	71563.47196	103660.5092	86288.64292	95869.50153	104539.492	102415.2195	100797.0008	82810.25094
M451T30	0	0	0	0	0	0	0	0	18906.15509	20019.28968	18799.39653	16911.75016	17717.15369	6588.226999	17544.94698	16846.50185	20551.01755	8532.151959	16600.78922	10374.36857	13637.61545	14656.91987	11802.13403	18988.12456	17817.37949	14947.96105	7995.008337	14621.49719	11037.01231	9997.335079	8399.722634	16469.4721	18950.48178	8963.166384	21211.63397	18131.99647	16443.14356
M473T31	0	0	0	0	0	0	0	0	46836.16976	46182.93181	44903.83898	41702.70652	41873.51337	38362.54738	40045.79284	54708.78915	42878.43018	44357.4965	39657.75668	45309.94203	39545.73294	43312.09787	42096.50111	50064.49041	47897.47893	42519.08587	58351.428	43088.38137	43373.75172	47770.61721	57952.92226	40485.91414	38574.39528	57745.97509	40186.47123	58573.2742	36141.10606
M479T30	0	0	0	0	0	0	0	0	14421.93464	14758.58052	15858.03057	12880.20976	14082.83163	15023.42751	12738.46052	12286.32635	15122.55458	16081.1077	6729.583099	14006.88605	13890.61796	12291.6381	14717.0865	15900.13953	15177.37689	13615.96772	12326.84818	14450.34215	7770.332138	13554.60966	14403.91929	12276.9666	10620.97487	15235.37461	11511.16039	12187.96498	11537.17112
M519T30	0	0	0	0	0	0	0	0	29080.57306	29618.68149	29501.91678	15337.84033	24716.10146	30182.96308	20900.43243	26407.08275	15183.15047	32179.77886	21095.04047	27442.73294	17989.28797	18493.22229	14065.88303	28942.39147	15310.39141	24402.39385	27407.59232	26078.44288	28212.9902	21115.95319	28430.82589	24286.31865	29418.72468	29205.48408	28389.36015	19724.47035	14618.65307
M542T30	0	0	0	0	0	0	0	0	11537.67735	17134.39154	12106.2321	18951.33336	16576.02089	20187.35027	17415.04091	17094.67744	17482.37056	18246.86743	18792.03367	11876.60609	8046.700916	18479.01057	17033.06753	15400.47387	19338.77077	15394.60069	16387.3759	17660.45655	18740.37975	14988.9551	17697.57005	16787.7121	18303.03844	19879.12679	19690.9949	18521.39012	15685.15616
M543T30	0	0	0	0	0	0	0	0	32485.74249	20706.78271	24108.98726	21060.86471	18441.93004	18677.98823	19304.38656	20987.65202	19336.98521	21367.62851	21566.37712	23704.8863	20870.69065	25237.52944	21379.60128	17012.77235	20954.57702	20355.73353	22191.56587	21888.57661	21447.54751	13677.72586	19050.27614	22561.78533	22698.54188	25071.79593	21584.83123	19133.75157	19160.12005
M587T30	0	0	0	0	0	0	0	0	17612.65493	16791.40247	17526.38882	14454.67961	15701.49502	15679.903	14345.24967	15374.52654	21035.17797	17748.17909	14614.40859	16952.33084	12914.72057	12340.06129	13746.73934	16663.68999	10866.37682	13766.40247	15393.99571	6909.796194	13860.70478	4503.433051	17477.31904	5045.603255	15838.97462	14277.2903	18567.08457	15870.10131	12482.74991
M725T30	0	0	0	0	0	0	0	0	10266.30735	8355.252927	10540.40112	6934.883171	10195.32029	5759.387209	9874.606136	7084.607143	6059.771443	11012.27651	9182.140298	10286.6288	9751.833386	11010.59242	11150.98574	9616.954094	8314.035666	9197.661933	8975.640652	6722.033567	9910.297565	5386.666172	10055.90762	3461.146001	4271.261437	9886.854819	9700.263578	4288.28574	9333.950559
M727T30	0	0	0	0	0	0	0	0	14596.30469	14305.06605	14783.02044	13193.40371	13278.88403	12366.86809	12509.96931	13383.93478	14176.1635	13562.22364	11612.7524	13293.35633	12951.85931	13295.65658	13668.1231	14488.18608	13685.11092	13009.73327	13862.42193	13027.95106	12349.5752	14646.47179	13213.83844	13698.0998	12581.51908	14036.53667	13033.8676	13278.53021	12967.58168
M728T30	0	0	0	0	0	0	0	0	9180.504135	8494.552454	8263.205723	4083.442209	7563.28698	7247.005682	7853.130766	7799.4692	9583.913599	8063.943197	7928.851149	7712.758143	8491.951668	3423.77587	7850.052996	8986.625508	7480.111276	7477.413576	8376.759634	7809.76187	8184.522601	7790.2388	8435.61237	7287.285238	8609.478754	7930.512763	9195.51424	5330.250619	6652.391958
M729T30	0	0	0	0	0	0	0	0	10961.04199	9904.509375	10004.18514	9255.901739	9281.780474	10135.06867	8915.213579	8524.868831	11531.83893	8926.474428	11655.13939	9477.566156	7684.840421	7725.522997	9293.54812	9327.688777	12236.4756	4468.946997	8806.228112	7614.762084	9439.395208	8588.456771	9512.461141	8093.919566	5033.299389	9338.884431	6827.465862	9470.7375	9309.891173
M841T30	0	0	0	0	0	0	0	0	13265.44245	13729.94326	13715.73897	12864.11835	11740.7315	8087.752769	7626.05774	11876.01783	15033.2404	12302.3821	12422.92771	13174.59607	7739.514509	13459.46592	12185.07003	14320.60537	10524.61197	10820.70153	11947.84714	11510.92575	12909.56022	9963.794681	13508.10299	9571.116781	17270.87901	12019.1162	13480.81343	9245.283375	8892.500941
M139T30	0	0	0	0	0	11380.43085	0	0	37177.67857	38286.8796	31664.17941	32414.11913	32652.49137	28086.82019	31163.16903	29007.86	70349.6232	92236.85322	61314.2886	83334.49408	141371.0029	130688.8438	118760.1039	6432.290537	2263.694272	4081.25397	4135.033593	3900.8107	4049.281128	6504.010481	1182.965534	0	0	746.6854737	0	0	1270.901236
M251T30	0	0	0	0	0	107.4950049	0	0	285037.754	151088.5915	270753.408	150181.7961	247779.588	246223.0303	122769.2464	245564.5645	264944.3882	266843.1448	269204.849	215455.8878	244024.1567	235429.7795	266075.8722	273960.9116	243909.6177	254100.2835	256655.4465	120365.0368	143368.5606	225369.4436	260119.7006	236548.6664	26376.10229	268365.0979	253802.4172	167833.5194	233401.9765
M273T31	2440.732373	3546.171461	1599.047982	1642.448095	2120.964852	1051.992301	9598.275627	10243.63451	249130.2787	253380.3617	230570.3804	220802.1111	217188.9075	207843.735	206706.9594	204449.0452	201645.0547	235070.5486	212505.6832	227210.6973	239370.1917	225120.4125	237832.813	245136.0847	251428.1361	230589.5358	233278.1951	209541.1159	219996.7421	283799.6728	195930.7764	254858.0048	188481.5918	230247.5235	179963.2785	214955.4077	232679.7902
M275T31	0	163.9933716	0	0	0	0	0	0	30743.25499	29744.19292	28671.35565	27719.90072	26538.57046	26369.75391	25906.77782	25088.87155	24057.19052	31455.80146	27166.86982	27259.57159	32023.06517	28804.07146	32385.52314	23514.65175	32446.66733	28234.01716	14973.93975	15449.00784	32650.51165	35678.84678	11896.68866	32955.15045	25647.80857	17277.80934	10045.29227	29323.23514	30671.7512
M319T31	0	0	0	0	0	0	185.0733392	0	232105.6002	231191.8939	218230.1799	209043.1443	201971.444	196293.2761	200316.6565	195894.4568	204197.618	219199.4308	201437.4471	219948.5881	198374.5524	196158.566	219299.0531	227206.6961	210470.7249	208157.3603	211230.6369	198694.7338	213018.2223	196514.246	203864.6176	206252.589	195220.7472	220380.2387	189215.8067	200850.4397	194282.0512
M523T31	0	0	0	0	0	0	0	154.1429632	35754.70898	40079.03767	34483.22306	36823.81913	30482.43029	33451.17624	29222.21678	30086.37637	33510.81778	40130.68869	37881.2429	33438.14244	43116.40122	32915.00339	39491.59095	39889.40995	44256.41295	34107.11703	33567.64122	33938.80154	20320.78275	47213.48324	28298.54938	40347.20162	30288.36434	33481.82154	25334.11221	30375.08196	40305.66403
M541T30	0	0	0	111.4320308	0	0	0	0	39600.04589	35134.33204	36983.37814	35701.59015	18076.86235	36796.84802	34082.71222	20075.63375	29229.69871	36713.3539	37921.9566	36251.50312	39846.38268	35009.30575	36482.14477	25760.44674	35337.75514	33931.603	25323.92884	35091.27305	35984.71563	20143.50215	28461.07706	32798.92698	40924.04906	30145.01629	32650.09343	32347.48104	34193.29511
M113T32	0	0	0	0	0	0	0	0	5356.270333	7676.892384	7230.435896	3178.51829	5144.963452	6529.462816	5356.136737	6977.400607	10361.35494	9365.273635	11672.05693	8226.747649	11020.80283	9253.912939	10935.77121	5853.730451	1999.138163	4319.530148	5064.942168	2929.440352	3761.969362	6726.905489	9568.138207	6696.605222	5472.83101	5817.250079	5177.981866	5275.354981	10886.80485
M217T32_2	0	0	0	0	0	0	0	0	13530.6112	15455.19341	13793.90113	11670.63558	11231.39433	11798.85334	10780.57686	12671.09288	14646.55375	27827.36026	25011.4466	17277.66104	36511.93022	26157.88395	32409.60302	2091.15344	7062.059177	2286.950374	4407.495201	5303.803569	3293.243926	2768.950827	10015.47487	14466.32967	1225.079402	11572.4836	2475.774462	1034.436472	11748.76269
M233T31	0	0	0	0	0	0	0	0	17597.92274	14191.45718	17915.6637	20798.96509	16212.2607	14563.60512	14895.43736	15714.06212	10643.68754	19783.26671	21780.96761	17456.50217	24736.20822	20185.57625	23006.62958	13695.74565	10986.78124	13132.16645	11927.27168	15099.08867	12301.64154	20103.59261	15258.43465	19389.39088	11250.40296	16315.3255	13222.99049	14682.08547	28753.83235
M321T31_1	0	0	0	0	0	0	0	0	22909.90325	24183.31479	21199.17572	21449.70623	21595.24717	18282.39451	18972.26492	14359.75882	9826.656738	23435.52126	16018.08042	24349.44072	17750.97955	5976.509738	21892.08791	25208.84188	15252.51062	21799.7441	25107.6758	24047.37362	14789.50703	18473.0366	18352.26335	18802.61444	21837.07753	10619.99268	23329.84207	23772.95155	7018.685025
M393T32	0	0	0	0	0	0	0	0	22386.0373	23019.50959	20236.31535	18613.01919	15322.23783	16267.79196	18744.51094	18539.12085	19098.86402	17622.85768	11949.5699	20029.13252	14155.05218	16250.27167	17842.87765	23373.75037	20843.13674	20813.17377	26002.22907	21802.06502	22775.90346	17310.13609	15008.07052	19191.84702	17984.58581	13287.15453	20123.12083	21575.97997	9681.046098
M205T31	831.8716828	539.4365265	920.5983554	138.3623865	132.4902599	615.4563153	2773.715827	2350.94301	105501.5072	108504.2892	80385.13067	82117.91601	74723.47136	70951.1657	77069.44835	68203.64623	77674.54362	93699.29701	76159.64344	93096.99532	86661.85638	80368.12893	83612.66689	85344.52349	86364.78539	71357.37457	85531.71637	74635.29149	83281.67819	95499.93905	74450.91654	83649.2141	68080.25777	55991.50267	14128.91482	77941.02118	81135.00663
M227T32	2124.933904	3121.517296	4649.672931	1254.316213	2129.879659	1847.644873	70062.56392	80841.3906	193567.4626	196198.6414	185660.1597	165484.1408	165204.2934	164291.1293	163678.3308	162564.0778	138560.1177	173893.0592	155199.6403	178417.6344	210594.844	196010.202	181326.0618	193446.5331	230998.4357	187123.5801	184603.6892	166418.3313	154368.7484	314837.7633	139824.0527	236032.983	136982.7899	177948.7856	127784.413	171019.9262	223826.8222
M263T32	263.0471834	799.3643461	121.1820946	127.8094502	0	0	0	0	89039.38648	86911.14202	72672.6448	44353.60487	69784.21144	74515.16007	62324.12029	59542.23086	85767.90749	69038.31092	56071.11095	88810.40269	52724.81764	53129.03958	66401.4357	85479.90305	67116.84968	79447.86381	81690.10525	80795.722	94325.29429	56929.80009	77214.29727	59951.21094	76246.65059	83097.27437	55070.96703	61977.57838	54841.54009
M331T31	0	0	0	0	0	0	0	137.5559227	26353.71225	50788.18663	49418.66104	42993.29512	40005.75593	37820.65629	38350.52933	37210.91018	40554.41113	42486.75706	36486.98612	41593.66095	36272.91943	30684.30586	39980.87744	53407.14153	42269.52962	45997.04698	43571.37333	39821.50675	43329.37578	40984.86321	41320.59331	42955.82868	40192.30805	42216.80948	44374.97638	41475.32424	37407.67272
M333T31	0	0	0	0	0	0	0	135.9116047	12890.48685	20865.85544	10695.01801	16509.48028	13214.60792	10095.33948	15676.09407	18311.13777	18367.25171	20336.48732	14348.14862	22020.04981	14017.58535	16958.38207	21443.44108	26028.65602	19433.24194	21639.87372	21411.10357	21601.41115	13208.38362	21698.74235	22657.57865	18414.48815	19216.01865	21985.24726	17746.69643	21268.67812	16853.08495
M198T33_2	0	0	0	0	0	0	0	0	26156.57029	26719.3523	26044.23647	24862.75407	23911.38498	23588.88889	23694.80006	23177.64038	20583.51646	14766.3219	11104.26287	20200.40322	17631.9808	19185.83327	9347.128658	25912.22375	18888.13502	27835.40037	23764.83367	27783.64809	25381.45244	24450.88141	27219.04254	21647.06351	26274.70794	22943.40172	24275.3845	20701.42397	20420.4649
M257T33	0	0	0	0	0	0	0	0	136545.5193	134566.3569	125140.0281	114226.6761	115029.0208	112733.755	113440.195	111325.5601	109957.0262	89690.41409	75329.28628	119787.671	58078.29714	72766.65653	73110.89054	172107.4161	142709.8062	151469.8792	156731.7805	142767.4768	178652.8628	118809.6893	130859.0461	103076.8905	129503.3142	135117.5835	145628.8035	147320.7838	92822.73221
M273T32	0	0	0	0	0	0	0	0	10679.88154	10398.7595	11688.16308	12633.23889	7236.229911	9570.521788	9022.444596	8616.855081	10834.14449	11177.58876	8992.511665	5829.294372	12349.51542	6801.045125	9832.486135	10078.55258	7278.47194	9840.569259	9641.105218	6449.449112	2171.82776	5597.400211	11420.48798	10224.31563	11883.01462	12161.44462	9401.277762	9198.984096	11124.01945
M377T33	0	0	0	0	0	0	0	0	12882.7605	12182.07714	10564.64295	9465.683876	9263.338986	9137.403703	11048.94304	9867.047256	11119.54082	11799.18884	9146.830896	9841.707334	12598.67734	11338.87049	12891.52651	9147.707723	2584.148517	7805.129787	7933.840475	8292.036255	5552.885183	3856.6142	15235.47979	9154.833063	11347.69298	9411.566052	9421.342727	2230.325868	9901.441471
M389T32	0	0	0	0	0	0	0	0	13980.57669	13813.19304	12847.4907	11836.10851	7207.237818	12057.84432	12400.90287	14917.59429	11015.80741	17220.23717	11337.12749	12832.62132	7784.758151	8020.756697	10806.77631	13754.8668	9996.312794	11443.31639	13933.68938	10328.73352	11643.17951	11374.66057	14368.81835	11315.34959	12649.75739	16418.15847	13423.54337	12800.88645	12459.53927
M495T33	0	0	0	0	0	0	0	0	14233.23609	15035.89886	15518.58351	13626.99818	11831.94344	11037.66504	11426.74458	10372.55475	11108.52338	10737.29304	10272.27152	10264.35266	10936.13607	12503.14184	13411.53174	9753.646261	7015.826011	9028.642873	9213.806068	12849.16586	9480.319833	7900.843201	20448.39496	11986.79398	15911.70903	14591.84534	14473.38652	8456.780547	11176.87007
M203T33	0	0	0	172.799546	0	146.8508407	320.486505	253.0503985	629915.0641	620879.3549	653659.393	563655.8868	546135.2996	540774.4683	534344.544	520023.9024	784491.6768	856503.7886	783252.6752	718219.9197	951461.129	829437.9086	999580.0027	321413.3931	194508.2979	299537.5883	264543.2448	349365.1616	261606.3729	268341.2726	697889.5671	436551.728	510854.5544	428214.0301	430244.1114	288515.5656	461784.9263
M217T32_1	294.2005835	0	0	0	426.2533138	0	3985.775428	2577.790538	199227.3778	200993.6818	193574.1534	179823.2229	170601.957	166552.6732	167713.9858	168718.5969	167224.0555	179568.7357	154943.4402	183122.0008	41498.00989	170281.4629	168549.5538	203764.3993	113556.6553	184597.3176	186151.0858	174585.4307	17759.01301	201501.2978	175645.3179	189770.4202	153907.0918	186694.9556	162596.4749	185808.4713	169596.3784
M219T32_1	0	0	0	0	0	0	0	905.0870149	62289.10719	61120.64969	54086.71743	54115.69352	52323.19286	47816.97679	46488.61923	48200.80104	52861.68191	51003.43084	46674.42721	61281.23157	46391.34828	49579.60712	47113.26184	66402.88076	62119.71156	57438.93038	59095.28866	53464.21174	56672.52483	62794.85519	48524.41366	57607.86355	50052.21854	57314.05901	52200.66172	26851.13798	50676.81858
M121T34	0	0	0	0	0	0	0	0	825865.2924	806190.3181	761040.7008	742401.1479	729609.7423	707278.9881	693950.6177	709015.3031	1867013.516	2236145.983	734611.7342	1721485.347	751090.4317	569059.2933	779490.786	251317.1528	318382.0379	171719.0883	336892.8331	395722.7792	227081.4589	379801.253	535631.3927	740225.2979	595099.5518	658919.3559	537773.9741	431702.9858	464538.1398
M181T34_1	0	0	0	0	0	0	0	0	34961.40299	30918.80383	28302.50749	26096.08503	25492.23121	28135.65212	26546.58332	26833.60743	29234.11714	32470.62011	32401.89467	33872.81541	27379.70314	26688.38161	33120.79859	26607.45984	17446.52911	22473.02748	27750.88261	23822.32794	22393.84568	15268.09577	30864.56441	22106.7737	28296.30123	24343.98558	30650.46692	25226.40621	30275.95197
M277T34	0	0	0	0	0	0	0	0	2810186.339	2810831.814	2685767.631	2476310.216	2532286.452	2355117.357	2331223.572	2451260.782	7121667.003	8512903.055	5235424.68	6188061.091	8841142.976	7159372.078	9554753.236	10187.07531	9267.845123	4824.350202	10764.77575	3010.270167	8552.525291	3588.490606	18264.64374	10253.33676	16594.142	14033.27981	7697.795375	8879.98489	13268.94451
M123T34	60146.02267	60401.99467	39865.12563	7937.657497	42387.36755	44261.28376	32174.16897	41627.34216	233510.471	220517.5258	218457.4501	199765.0825	205803.3308	193946.3768	196232.3188	194325.3544	202185.9653	189612.4358	182962.387	207659.9757	418092.4887	479284.0212	400447.2264	194558.792	177024.674	153124.4045	160578.3536	179326.2114	174860.8075	174125.8597	159788.955	226482.9052	178073.9439	205425.0739	178111.7777	150460.6064	234665.0488
M134T34_3	391.8478391	596.9970857	0	205737.3328	205217.2095	169426.6682	27640.73422	31573.19988	176568.5997	169512.4957	154366.2398	149484.51	148729.8561	136312.673	134629.3317	130537.9068	1746197.3	991921.71	105865.2422	73719.67731	19641.29204	28531.05074	11428.47607	18535.95412	20620.24339	3352.509742	2220.172742	21219.36763	18955.94946	2880.655883	30815.3976	20616.2919	11396.58804	8343.826034	62795.42981	13820.42439	24538.47749
M165T34	0	0	0	0	0	0	0	115.4822923	618601.9213	554527.2147	507934.0127	479816.7691	474504.309	453431.2996	444105.0646	448863.9416	476228.408	426132.2007	364533.9709	515806.5541	268082.7557	350689.4815	374659.5828	639122.7721	484516.8926	580642.3937	580481.495	529419.8734	664699.0761	350230.1877	494819.0137	396699.5385	480732.8765	499221.0928	633289.9032	568550.3691	420138.5998
M171T33	220.8560294	310.928324	0	0	0	0	3239.899845	3731.944332	211704.428	217791.9388	204757.1319	217324.1716	181465.7365	179142.2182	209859.2715	171477.9985	161009.71	178499.5567	250227.661	170752.3765	115049.239	95841.72442	139673.519	204917.4427	137936.5398	169277.4291	164563.263	186058.1262	129606.087	140175.5525	295899.9839	290172.5677	252666.8246	277577.505	251046.4728	190834.3613	249894.563
M239T34	155.2781255	0	0	0	0	0	0	0	12831.6908	13460.83288	11791.27234	10270.71487	12527.23049	9702.217155	9863.962771	14894.877	15948.72741	18349.66687	8893.355807	17658.5929	14679.95903	13684.82464	20608.5701	3177.390797	6641.582882	8160.97222	6818.346571	8478.545661	7650.191668	7866.821714	18114.71805	10521.56423	16264.30478	9987.291066	9598.600652	7504.622953	5450.798693
M365T33	2575.122245	0	0	0	141.2399255	0	2038.926073	0	121273.7749	119363.4484	111387.9412	112906.5001	102107.6991	99788.80432	98996.28845	99049.30569	109605.8684	124902.1774	125175.5191	102595.8159	139288.2009	105509.1564	153795.9302	80508.33693	44711.4204	62787.63921	67219.11673	83056.55532	40526.63613	61844.629	165605.3815	163271.5355	137613.8691	141586.156	100729.2269	64527.1304	118971.1644
M143T35	0	0	0	0	0	0	0	0	52680.45679	48728.91621	42997.40076	37973.63522	39725.49967	36125.63978	30886.35797	32874.25217	39948.45567	40645.08386	30731.07119	44510.83062	24871.71513	33254.87289	37299.93567	50268.95699	36634.38594	41417.84573	42829.16609	36612.92045	42444.66656	31010.06021	40435.1536	34558.00421	35370.21507	42004.7778	42098.66696	41128.6406	32299.53751
M207T35	0	0	0	0	0	0	0	0	6647.303982	9201.537586	9737.951512	15687.64505	13141.42752	8956.892822	12237.06313	9957.431211	3848.268663	6877.862384	5314.071895	6864.630475	0	0	0	20062.21524	9385.591939	19681.11757	22039.87237	10714.71367	12166.45524	11022.58396	17569.17869	6730.133168	24689.70655	20867.27587	12308.1225	11026.32815	10222.51696
M218T34_2	0	0	0	0	0	0	0	0	6296.573303	11592.6268	10413.85932	4714.763068	10670.08589	8053.155819	10984.38703	7033.486929	0	0	10780.35572	0	854.3305358	1215.637862	0	13898.95168	7699.017591	7416.251035	9646.570767	5393.778432	3470.221527	6881.702547	11127.09426	5687.783991	15520.97543	13904.53952	11963.57565	5887.963396	10277.63964
M221T35	0	0	0	0	0	0	0	0	530272.0618	519510.2162	463903.9526	445839.1309	433118.3704	419959.0126	425625.4641	415467.7492	160842.4175	197836.6575	213741.9289	123488.5869	697097.9167	483159.3718	961384.0066	160179.2266	77159.03236	237638.5996	169143.9096	397896.9581	158704.3159	256318.2135	422083.8331	751925.0024	739443.0416	905488.5012	638163.8131	474252.9352	702625.3649
M235T35_2	0	0	0	0	0	0	0	0	1862390.899	1834599.188	1798466.281	1734820.5	1699163.246	1793723.85	1713608.565	1774951.248	296385.2119	340580.6385	735772.1515	229030.1935	388900.7434	369479.5397	965816.4365	1018977.897	448239.1886	1743793.849	1032889.159	2390670.908	1143023.705	1169059.216	1681614.453	2109262.762	3424897.952	3427111.609	4122476.046	2815746.263	4383603.147
M245T35_1	0	0	0	0	0	0	0	0	9451.317241	10310.9586	6955.890312	7581.274337	6121.296518	6994.411245	5724.651749	5456.222824	8622.298532	8692.765435	15978.34132	8665.018721	1256.82403	0	18054.45585	0	473.5671481	511.2900195	760.1469031	2342.635291	735.0617886	0	15856.06438	7697.593256	3443.807773	9495.145325	1054.020927	0	8469.996826
M267T35_1	0	0	0	0	0	0	0	0	25857.36194	23768.60714	31328.7356	19382.52597	28282.27687	30487.32936	18258.14355	22138.60635	49537.51517	21727.57565	22816.44001	22813.24906	20631.79471	21169.06884	24807.41595	16273.88541	7154.710551	21963.29433	11078.60694	16152.47157	12474.26333	16743.04399	35749.48445	21730.62264	38124.46604	27893.52683	33106.46866	25117.35827	13813.16485
M132T34_2	1049.186988	1860.269696	1090.633974	22198.26962	16103.26917	12056.19329	97019.33367	115945.2687	337020.1963	408107.9815	305552.9101	288453.8948	288818.4753	263254.8118	265583.5856	341213.3195	2756879.393	2019614.024	390325.0252	263348.9898	125171.9291	109061.336	130459.5012	53353.59554	53234.45735	28816.28647	40332.49664	25697.45443	23373.47068	27308.68649	89749.44201	92197.5052	71710.03419	87633.45736	56088.13275	39995.23656	77299.19187
M162T35_1	0	0	0	54262.97385	52468.41719	38268.56562	193972.2088	216448.1616	3285028.466	3342167.801	2999127.099	2845240.983	2661841.909	2528333.16	2461245.156	2486497.653	4345294.71	4759264.079	3679909.908	4305417.729	4626561.695	4249612.229	4690451.012	2890643.309	2197932.042	2197264.554	2310199.159	2276341.539	1871339.261	2239552.003	2182958.477	2301075.391	2054746.972	2353043.065	1823583.108	1625285.617	1882863.483
M187T35_1	0	0	0	0	112.899283	0	0	0	71165.92366	74146.20182	67604.16666	64182.21958	63305.44785	62439.39727	60754.92972	63038.74547	65802.32994	77255.3659	63377.96776	56169.92602	39139.97077	32469.04844	50210.72026	68033.40466	34879.61355	42639.69463	42590.32032	57632.18874	45894.89694	37632.74557	83196.48415	93778.3854	93195.84383	96338.63919	76009.39117	52026.95946	71505.87164
M266T35	1924.083559	0	0	0	0	0	0	120.4667427	141508.721	142434.9643	135254.8841	128729.9826	127237.4449	131119.2757	127585.7302	129121.787	125585.5019	141749.9394	155634.9762	106778.9945	151907.5357	119868.8555	198006.0901	49378.88854	24670.60653	42613.82106	40869.19781	50638.7904	28237.13618	26630.86227	219273.068	193690.1675	213020.7959	192687.3802	187746.1538	110411.4735	179653.8012
M153T36	0	0	0	0	0	0	0	0	18827.81796	21715.00194	16676.3006	19278.53712	19531.47817	19044.09151	15497.57004	18762.3172	19412.35264	31576.39978	18919.07236	14096.56183	17299.6697	1894.062731	27460.5871	15379.30726	12538.47595	12793.87343	15650.11277	16915.63686	10264.6797	17915.08175	21028.66122	22475.93599	26082.5044	27269.65291	16665.68861	12069.81217	17502.28394
M161T35_1	0	0	0	0	0	0	0	0	25117.18436	24689.88972	22794.41248	14844.29662	21238.07316	16363.22064	17643.19722	17450.12929	24130.3929	25696.5846	17044.51146	21178.11227	14617.42527	12721.83886	22949.64123	27667.35743	20670.87848	27606.57483	15525.80925	21599.54871	15042.27583	16475.34578	21324.30225	12557.71733	20045.1621	19846.35152	14650.6764	10398.56501	26028.07101
M203T36	0	0	0	0	0	0	0	0	30592.75731	30677.06645	25972.87585	24324.4834	22021.27514	22074.04718	21032.39501	20811.27067	22159.0111	23972.00788	16689.59406	27686.92189	15215.13518	23877.07266	25326.76343	31664.47373	26542.64873	29373.64885	30408.4121	24699.21215	31755.04495	27061.13302	22062.82577	23665.17599	22494.3351	23692.30398	23975.47339	28397.71342	23666.27889
M259T36	0	0	0	0	0	0	0	0	45928.91288	43786.66749	44610.74294	41695.1723	37088.27853	37574.23091	34686.43587	42639.28199	44834.74435	46458.47683	48118.35382	37593.42329	53947.40434	46665.30365	54979.96299	27566.58432	16700.72237	19283.18499	22711.61401	23376.9535	6219.879422	26620.35452	56469.9546	69612.99529	54263.18539	53805.10706	50160.80547	28930.94689	69796.55168
M263T35	0	0	0	0	0	0	0	0	30084.14178	27602.5094	25667.5877	23549.24507	22197.91402	22563.48742	21648.75036	19853.55009	19826.14315	18846.1394	13194.46665	24617.66792	16505.77037	16120.30175	18651.92979	35013.96227	25449.21379	28052.77303	30483.79191	27647.39044	32163.63178	24792.22943	24276.90369	24393.86767	19155.4801	25248.06345	22643.36372	13401.18019	26909.18183
M297T35_1	0	0	0	0	0	0	0	0	14929.03503	16914.34691	18396.17197	18235.06343	8748.417723	13204.6765	11094.58677	10938.97661	7828.632673	0	0	0	0	0	0	6492.638647	8877.983726	7063.873555	7743.872734	15864.28734	13803.69203	8464.392704	18165.19121	20113.18038	29090.24425	30402.73386	21549.92278	26425.97365	714.4680154
M329T35	0	0	0	0	0	0	0	0	29136.96775	30391.36211	32609.46008	29365.00595	29658.34805	33731.43132	31096.62661	34543.68215	21651.59607	25160.3774	27590.39047	21503.28666	30920.39083	35610.89386	33805.91798	3285.719198	44795.89789	2987.078546	7156.59122	10925.48422	11405.61688	15126.06388	14144.80204	35988.57172	23065.194	32743.05404	21784.73779	68556.77242	55035.80964
M357T35	0	0	0	0	0	0	0	0	264273.3841	259995.0228	254783.8827	236937.73	236040.8558	244960.6332	220304.2725	224390.734	102579.3098	122798.4396	264672.3047	79325.85368	101816.6247	68679.74538	111040.5818	144569.186	78231.58437	123723.1795	126423.2527	175408.0006	78238.71879	131307.228	473718.1401	509025.6505	429646.334	487342.1536	340774.9016	208381.2721	427375.4556
M135T35	0	0	68956.87885	156.5089061	107172.1371	101870.8525	667415.1312	714242.101	75642410.53	75337351.35	72776604.27	69888547.25	68859439.69	67074926.99	66052185.08	65610727.57	33399799.05	36151251.9	51427445.5	35712636.73	24192077.66	23909167.09	25213202.87	80380765.96	66418391.16	70848335.98	71815575.87	71417137.44	66939801.94	71556666.2	53978003.92	51423338.67	82480283.1	85349781.42	81931571.57	75268871.89	88487206.33
M143T36	0	14381.7777	0	13440.7133	13377.54154	7974.343749	22076.53805	24457.8447	4112902.765	4111826.318	3867066.496	3389071.59	3356595.501	3587374.365	3480580.108	3521853.65	15211153.07	24288934.46	23700917.33	20892263.68	1012381.048	20131.54905	3416727.692	156771.7222	324408.7051	29795.84728	182866.2352	0	0	794.1254741	163789.7126	393871.1843	487787.3597	671525.5862	0	0	2453311.48
M162T36	0	130.5088934	0	0	0	0	0	0	23978.47992	24802.87725	17664.52725	16917.90993	17361.48709	16278.61234	13918.58628	15607.60747	9085.748818	6307.432896	5566.034042	15729.28297	2399.139718	8426.886732	3920.235471	26568.48724	20971.65142	19973.86823	18498.94451	20342.18349	22069.59314	17158.50936	19925.02696	15038.35629	17535.2589	18943.72196	18752.80146	22818.29743	11578.43745
M204T36	0	0	0	0	0	1372.920757	4482.821685	0	109059.2576	112600.4205	102652.7933	94633.84928	94271.42635	98838.76121	92755.00506	95867.33553	102246.1543	104029.3329	126379.6444	83108.16333	114203.1853	97168.73154	117302.7251	130046.3857	100462.3243	101388.2094	115583.0946	119331.4888	88123.87461	95457.40281	90164.57192	92868.88463	87113.74491	84462.2687	69001.47506	61006.96181	67414.73692
M207T36	0	0	118.1748412	0	1361.905276	3254.517318	8335.14601	14049.64278	40931324.45	39722473.47	39083751.27	37045600.03	37824315.96	36918983.28	35907081.96	36596903.13	29250657.78	32759717.71	27372383.72	27469232.01	49971265.4	42384678.24	52628851.25	18871108.94	21070081.41	17713887.96	27946567.3	34372390.79	22628577.66	30643813.39	37038053.23	48333567.98	41179225.11	47018208.67	33778992.64	39458052.54	33254849.67
M237T35_1	108.4930307	0	0	0	0	0	0	0	376610.5868	376653.1515	341459.6223	333579.8729	330104.3652	341791.5769	345719.6661	338468.625	358520.6138	442786.4975	441007.338	288863.3893	1215491.048	1104623.284	1483378.188	75087.1463	47668.68305	93281.14552	78582.25791	130700.1503	69101.28439	68734.91281	167070.4952	285725.2995	202712.966	284974.6338	203617.6667	130414.4155	126872.0766
M252T35	1238.22497	9543.0754	399.2269706	0	459.0962557	0	32887.53116	37915.22304	1081673.443	918790.1483	844531.072	794872.9716	783301.9958	717387.609	751713.2742	702059.0805	2476484.891	2807582.705	1806149.826	2487952.034	2189189.44	1859609.702	2212196.337	425223.8757	377043.191	332088.6718	436100.7124	335562.6875	242895.6916	359235.9707	642448.3774	948132.5	537188.2928	723088.3028	444670.5431	389169.041	492744.5205
M338T36	0	0	0	0	0	0	0	0	29625.37358	25611.41528	28026.42177	23221.13017	23752.58618	25291.86655	16660.22474	23109.58709	24406.44301	27338.57337	18716.04814	13629.75617	41575.06632	22807.7382	39857.62013	2362.209014	2287.193088	3960.718868	3272.154384	4216.288908	1825.308145	1961.316073	37564.47039	48187.19592	30670.33826	29609.39485	28107.41836	9913.169856	28822.69619
M356T36	0	0	0	0	0	0	0	0	54525.58517	64134.20617	46649.02849	50695.18851	43564.19338	45104.25445	36927.92476	45298.01958	43282.73454	35491.72463	82145.04595	33421.8466	31159.8687	28789.23752	42096.72301	9164.930724	9823.936911	9744.092	8999.259846	14276.53869	6314.466791	7577.01039	112717.8158	72764.42528	104039.3326	109790.0298	63932.70447	43950.30897	80307.13804
M127T37	312.3483136	680.0272862	155.0082522	0	268.5055566	556.2081829	0	340.7493496	87422.74992	82406.46887	85846.04704	79961.82152	81209.57401	76633.97173	79339.11855	77596.80112	77550.70629	79895.95963	75473.79253	68708.48983	166509.8787	120020.4316	107061.0948	63138.54811	48107.76563	68441.61412	64995.15676	83285.37971	61514.54743	59415.91772	91946.48824	95979.51954	96945.4537	104248.735	80196.93759	75961.87321	63320.08047
M145T36	0	0	0	0	0	0	0	1512.250932	17586541.84	17707909.77	16678779.9	16414719.86	16041210.77	16629451.46	16228786	15870973.3	15919914.79	18407050.42	15344548.91	15101377.43	26096038.02	22171575.82	43477353.66	8801005.496	9079053.83	8624514.27	11392902.52	14480214.69	9447141.313	13225387.06	14747197.02	21336417.89	17425734.3	21401034.16	13889299.13	15556038.25	12801505.87
M223T37	236.2226929	171.6424535	716.1317964	0	970.4136774	810.9082861	12112.50094	17360.51408	29420029.43	29933446.17	28171713.13	28028987.45	27206041.55	26550007.6	26139682.52	26549650.28	5406192.356	5692824.949	5071554.831	11586698.39	81844036.38	74198282.48	84669309.92	21977630.48	17828397.33	21747575.44	23945697.34	22194905.45	15847814.51	23378019.88	20322451.14	25681835.85	21745296.76	24413710.9	17979651.97	20266039.83	21919771.1
M224T37	0	0	0	0	0	0	137.4870799	340.0116264	2808812.48	2850687.822	2693106.477	2563124.743	2545219.601	2532398.705	2474360.447	2525738.155	4023331.674	4151736.679	3976413.689	3781694.012	5645756.117	5120673.06	5613344.686	2007434.649	1633440.156	2009519.656	1844374.878	1832048.079	1442984.268	2166557.129	2103705.399	2396869.996	2025916.095	2291617.797	1729953.516	1856208.885	2027940.966
M121T37	0	0	0	0	0	0	0	0	75960.55363	76901.87591	70717.18629	69508.30085	66903.38531	63816.50718	65120.96491	62902.77447	60933.74829	67425.26854	83058.42381	56985.75558	57300.32291	52660.15349	58919.54203	2859.16932	0	166.8160952	1458.518777	2973.106597	1853.261088	6748.895857	89536.40331	107236.5109	88612.65736	103286.9744	78839.03673	86520.46418	94223.50833
M151T38	214.3208429	0	0	169.9285634	0	141.508363	0	332.8507004	10114.61955	14420.93856	11440.07377	12397.00981	8429.686719	6725.672486	10307.71198	8497.215038	5610.180977	6630.348426	4356.968035	4829.492527	2940.491853	2974.064672	2260.129186	43689.5017	35076.54215	36053.18775	22772.68533	39192.69626	30128.95638	29044.37087	3604.94624	4057.155349	837.0577541	714.2184789	2731.962026	1165.465627	2520.41894
M122T40	0	0	0	0	0	0	0	0	14529.47163	15243.6868	13912.20717	13588.60981	14659.30646	15197.05686	12581.14534	11418.4308	14696.81301	6899.645218	17291.20685	22680.1195	15842.62895	14961.19199	16499.35571	2521.094793	0	0	0	6080.730783	0	0	10325.90003	16083.51083	14897.98739	15918.43304	11348.68492	7469.098091	10603.78684
M227T40	516.7726988	0	1395.263209	242.6248042	660.7780543	298.9154265	0	389.5986743	20009.67763	20204.16328	19144.08145	12730.70851	17610.99885	14727.253	18914.83177	15540.56007	28769.51381	19665.05051	16976.94014	28538.18057	9209.854443	9835.265999	17357.15548	21563.64686	8685.9082	15695.03291	18021.59064	17656.69246	24350.19668	5068.436195	22569.94067	5896.10775	20890.58374	18328.39629	26346.70771	15339.0244	10193.41844
M327T41	0	0	0	0	0	0	0	0	17296.53334	18388.64387	14582.7991	17030.801	10886.05448	11732.07223	12455.56309	7064.071147	582.9078451	465.0511044	1179.757282	0	0	0	0	8396.659644	2038.318833	8478.99211	8004.82686	11747.76352	3453.985124	4148.545013	71013.62552	55609.40908	35902.97558	40180.69558	48277.42579	7816.105018	13732.63237
M215T42	0	0	0	0	0	0	0	0	56129.77566	59735.7723	55920.76499	57751.41543	50136.85076	52755.72209	50940.2333	51767.59912	73426.36158	75809.85867	58475.71965	66477.43271	70358.51309	58725.47939	78588.22526	24912.62821	15227.40793	19027.74793	21829.01108	25734.49599	16173.29082	13951.73427	90494.16606	63215.30557	80284.89715	88818.12706	74198.62246	42564.94358	54463.20248
M247T42	0	0	0	0	0	0	0	0	81148.60103	80690.95898	68627.30947	72487.62788	82656.96228	91589.47674	89315.8567	73472.34454	179631.0628	268369.3666	126871.5483	158233.0338	135844.6563	157681.1732	130196.4371	36302.57956	27807.22413	42515.0324	25472.61591	44563.99071	33538.13046	20287.81492	118211.9259	40500.89056	45575.60846	34324.62152	64911.99826	33249.48144	65817.9025
M341T43	0	0	0	0	0	0	0	0	25949.16489	25281.31978	36674.8927	18758.90505	31323.18875	23403.547	26647.53787	26300.62084	627.0593666	685.3897819	2977.509428	473.7233986	0	0	246.4392932	27016.20714	8726.662856	19636.4126	11880.10111	14556.48128	9358.726098	5778.922543	58713.05496	29584.29445	50084.34915	40855.15493	47080.73374	8969.278705	25585.96811
M255T42	0	0	146.5042409	0	0	0	0	0	259643.9278	161390.8916	145886.7997	221449.6357	219228.5491	213662.9442	121313.3612	208249.3878	178614.6674	202111.2206	138486.5201	166951.3002	228986.8835	249901.3958	275968.5648	120425.9665	100337.9413	95863.42751	98920.44063	116110.5386	108095.0536	92823.8825	101045.5604	115564.5466	116028.2691	112370.8015	103626.1593	169224.4423	76889.43614
M256T43	0	0	0	0	0	0	0	0	43628.25903	35601.47264	32837.1124	36518.36902	42958.82337	31584.70507	25352.50472	24813.57286	76104.85191	49261.46406	42293.58293	44070.9327	51140.22336	53451.58819	59741.48227	16370.43097	15642.90285	17320.67593	17847.00162	16524.28798	19603.39015	10703.41139	18064.73727	11396.24058	11386.87587	38451.77083	21608.16843	15685.55138	16765.31244
M100T44	36631.85549	39274.97012	3148.241313	23239.44147	13319.66533	5292.523681	16858.49444	22463.34273	304795.7654	280773.9359	269964.6125	257526.4288	236550.7363	221478.9876	213678.5972	208901.0373	1549134.828	941060.6119	847278.5322	1325619.722	62306.57329	119443.6127	412304.0242	840422.4846	22860.0568	602651.261	433206.3905	372145.7561	883689.5925	8613.854308	2440423.379	364919.571	1332573.181	973314.6667	2172254.27	1015781.27	1145836.89
M124T44_1	5121.35924	3701.230793	664.3243711	2533.407987	949.3056007	1206.870662	4050.879205	2137.994358	385463.3603	393742.2089	349286.3286	378418.006	353120.2628	348636.0082	350527.694	341731.8975	1112551.501	1109352.185	966592.9858	1141668.683	338983.39	324247.2965	317609.2116	205441.8803	166321.0694	180801.1423	167401.9091	122978.9649	108713.3769	85489.77103	262739.76	177841.1529	191051.9691	176917.3336	185572.3103	78293.3051	163305.2688
M146T44	0	0	0	0	0	0	0	0	773815.4219	744393.2138	745361.1859	710187.6139	679176.1243	650840.1039	632379.879	675200.4635	656723.1336	702038.7787	659528.6665	549981.7914	819744.0179	642315.6403	985111.1857	443376.4241	298704.0324	389955.0318	463763.4349	589405.7657	400032.1119	405894.5563	785415.1716	885594.5446	895511.3565	3843589.239	744566.4393	709400.6852	638572.4875
M161T45	0	0	0	0	0	0	0	0	9050.834897	9683.977519	11729.64928	13173.52005	8657.479141	9741.712339	5777.809757	9385.673765	916.9937078	753.9624831	3130.049222	456.3493517	4671.756686	1403.376029	7661.696408	0	449.5703798	0	845.8854626	1751.058803	2345.77367	247.0301684	53355.99133	24327.80039	12768.35003	38269.2637	13680.38571	39743.34224	11628.66019
M201T44	0	0	0	0	0	0	0	0	142164.9628	152321.6878	142167.5629	144180.7268	133044.9194	154492.5735	131096.9058	144194.3443	182424.8376	159549.3813	174769.7334	162138.2359	117976.3422	110576.4737	137038.9518	123771.7557	73080.72097	129981.5716	112887.0266	123550.3701	103320.3386	82340.92903	172278.8967	129203.9505	164091.1852	157507.1454	149399.9698	130066.1641	132945.9852
M211T44	0	0	0	0	0	0	0	0	7591.427886	9540.527748	9108.003071	5183.903666	4581.254955	4937.35689	7619.069167	6081.733886	3207.34658	8186.402052	3776.583485	8757.053253	5347.00822	6363.476917	9666.874899	2286.648814	2059.421838	1660.855541	4631.200407	7579.339048	2756.549273	3968.466803	16122.25945	1656.384975	9406.292769	15367.89871	6625.120582	12049.52093	5016.674574
M224T44	0	0	0	0	0	0	0	0	4276156.553	3542896.973	4153834.601	3424444.285	3849185.123	3635392.752	3530642.286	3566623.485	4028443.746	14515761.54	16167446.37	11891228.55	4022527.15	3324988.626	16614107.29	3034572.844	5340002.03	2525396.346	2179152.238	2488658.404	1967962.588	2035028.607	3576422.386	3594752.892	3470570.67	4496666.678	3341526.427	2630423.168	2992976.8
M229T45	0	0	0	0	0	0	0	0	103202.0123	113712.5954	110744.2353	115945.1572	98581.78817	112796.8436	110332.1153	99216.7551	228182.2959	161615.0499	135327.4135	198356.5616	208790.5621	193539.9885	188209.9655	77146.82553	63418.33101	62777.19019	66524.01142	83797.01428	67574.57362	73826.4705	66554.32786	69517.7086	78412.3178	69995.64182	66493.54206	73281.26297	78610.32901
M276T45	0	0	0	0	0	0	0	0	12646.19068	12866.40378	11048.91154	9483.993884	7234.178913	8848.228233	10906.21598	12655.53238	0	0	0	0	436.854441	0	567.147385	5641.352515	5580.806064	4162.440284	6712.440339	6514.52137	6873.620669	5674.30522	8663.642439	8771.617309	25220.28353	18381.88018	17235.66081	19708.56901	11347.0643
M329T44	0	0	0	0	0	0	0	0	16216.88998	12236.4547	18493.66358	20179.09521	22619.60806	14817.44066	20647.18496	25025.5753	15446.43696	12799.96464	13940.73024	8980.013084	16668.67548	15993.26393	25092.1552	3043.395163	22065.91202	2151.059261	4008.744723	8570.286589	9109.479027	4662.827828	16724.10303	24677.35431	14068.91716	29161.53375	11929.46234	56545.61934	40259.21702
M357T44	0	0	0	0	0	0	0	0	57384.12522	59277.23812	58718.44774	48919.44735	47012.22862	56322.98715	54001.51921	41326.84955	18110.49764	19219.65367	52623.79052	10431.88101	14413.96081	9749.229655	17743.74457	45075.84389	10236.79882	34663.38116	37317.51627	53915.77816	25376.36369	13920.17507	116187.9824	104111.5069	111180.1489	122098.3454	118398.5914	59015.32449	85952.91366
M112T45	2908.772051	6644.771845	1335.386389	2110.734135	415.5391429	146.8624848	2862.744405	2787.34825	57168.09938	46321.25866	44855.52825	37894.28028	34862.85439	39016.89062	36573.05275	37567.04648	49208.74767	46948.68188	32940.15673	52250.76743	63848.25416	89460.30904	79900.46008	23053.41691	18680.85107	15678.74661	24971.74138	17461.23895	16622.79031	20254.80276	48291.42589	44011.85177	31157.35818	38613.17738	35757.89085	31081.10655	25815.88149
M123T44	93313.76594	105507.8312	61359.18482	92883.10092	87340.69433	48924.2263	72419.00042	85266.46209	1085848.937	1100850.853	998180.1656	992680.5803	953047.2725	932977.0377	935446.8421	896589.6369	762940.7269	764454.9928	760283.8108	758757.6827	1544338.001	1486442.656	1609064.925	1139790.348	736178.4757	723795.5567	997802.2214	949257.9792	878586.6972	851346.577	961794.4682	1375643.03	1238722.254	962567.2719	946377.9562	799648.3416	1963445.395
M130T44	0	211.7905225	0	0	0	0	0	0	124759.1653	120594.2839	114179.8722	126021.1752	107150.654	94106.79838	108933.9188	99712.89861	265510.955	332371.8925	320164.221	258385.6213	138534.0046	119873.4742	161259.4167	33556.16328	21507.83349	28292.64776	30769.16651	32674.41381	24056.25189	20263.81197	108229.4997	89809.77092	74579.22831	92826.06986	76606.50799	47440.9168	67078.32336
M145T44	0	0	0	0	0	0	134.1699136	227.5108179	13016756.02	12533044.46	12220635.07	11520316.7	11588082.15	10629631.03	10730933.74	11121955.18	11067196.07	11747657.84	11253791.52	9376564.428	13645586.02	10854821.87	16322897.05	7427858.659	5080698.812	6740984.261	7906872.748	9989661.41	6778825.774	6848993.864	14483218.58	14630110.69	14986246.4	15685699.3	12510815	12034323.42	41705617.56
M150T45	1752.581321	67335.46151	663.4822644	33286.85732	2211.181868	1490.469272	1909.161823	1012.427266	49693.94943	48059.11912	41722.28735	41296.32428	43220.2285	35729.87539	31375.10451	36226.65415	51454.5213	53997.34341	128558.0919	43512.07347	150468.2958	128790.7736	46552.53039	47086.86881	27978.40603	30799.6336	75358.6703	35740.85151	34888.82627	26041.4058	24813.36285	45366.1709	50971.27101	33946.00268	55191.27281	37109.11404	40245.11192
M168T45	0	4829.904858	659.327778	1297.209599	872.3064084	385.212888	1639.395806	2626.911385	11598.22632	10681.53516	8162.027405	9475.670459	9422.79635	11699.91721	9644.619973	8343.009494	8946.522408	8883.992557	7370.452182	7625.486174	8427.221301	8933.118071	10298.19161	25006.89378	8819.268759	12110.53971	16325.73746	13694.0374	9213.831495	10314.53769	15613.77226	11462.34144	18987.42801	7765.447829	9134.973273	5675.102022	8790.088706
M204T44	0	459.0628191	0	767.8804567	540.8055968	429.437691	374.3909186	465.7354932	64422.33328	65418.08766	62306.16807	60829.43049	57602.65864	59553.45429	56681.14403	54413.60994	62657.03531	60111.55169	73628.49228	49031.31048	59653.08715	46517.42666	66025.15365	84301.68825	54755.80572	61140.32965	69712.48031	72408.82428	56409.64412	39820.23452	64028.14424	52853.08955	59407.16959	62414.0806	55942.95773	44804.72044	37451.11281
M207T44	0	0	0	0	201.4216501	467.8758535	729.0133045	1397.85876	20680627.72	21657198.02	19890328.37	19379009.03	18809384.6	18415815.36	18015970.85	17957622.78	14881558.76	14630793.18	12992106.54	11830769.44	22689284.69	17424466.3	27842257.28	10038594.55	8788273.556	8867774.173	11413110.26	18825305.48	12178547.61	12917149.43	24546218.36	28229190.73	26215140.87	30213890.9	23246811.48	22058314.43	17861777.75
M223T44	1168.723424	732.9931828	5139.86831	933.5242385	8921.263246	13709.16452	10454.34044	11530.77808	122094072.9	121394279.4	121110944.3	115026331.1	116376438.9	116617848	112714387.7	114998240.4	136975071.7	142827237	156975165.2	117527983.1	135239336.5	120226481.4	149967531.1	81527444.3	58136032.53	78616893.25	73998966.96	92890597.61	63091929.32	20226131.55	33212582.16	125920532.1	33001524.55	39562968.21	30382984.42	25739528.49	106173203
M445T44	0	0	0	0	0	128.9557433	0	0	221119.7025	185598.0323	219664.9547	181276.7519	193656.093	162552.6672	155551.8144	162719.5016	193555.3121	221921.0395	457877.5544	143017.7668	402201.8076	169577.57	309589.7487	68216.63839	25021.57019	59599.87695	60223.70645	96933.76396	35783.12544	39649.74642	336662.5111	284355.3329	268087.9058	317106.4865	228522.9881	114971.6919	173993.106
M187T46	0	0	0	0	0	0	0	0	47947.93453	50053.38665	43936.68717	42107.94575	51334.21038	36788.47785	35622.54305	35626.54647	48282.50251	51195.52939	40329.54563	36458.78093	21155.33988	15121.93539	36107.36336	42728.18787	16798.90576	24854.22745	24431.63493	35345.7035	25409.5022	15045.8235	71369.66113	59392.79408	64490.72936	67731.91634	59246.43119	32923.50536	46917.99953
M221T45	0	0	0	0	0	0	0	0	427199.3459	481091.0582	430748.8298	420921.7363	403068.5965	370247.6358	361113.9957	361954.7885	62653.85618	88807.79765	164651.7815	57004.89799	160666.2879	113221.9275	397166.7574	252694.6241	80353.33926	340207.1174	222300.0581	472603.0695	213942.9273	221515.4435	464306.0908	487466.7325	847300.1971	897410.4424	1143078.464	662292.0066	846183.6454
M222T45	0	0	0	0	0	0	0	0	39716.83595	47314.01753	40763.94999	41838.73526	37380.06612	35976.26073	35924.23162	36422.98881	2567.788024	3463.42884	18670.41131	497.5436456	13408.00982	10025.35179	30789.20507	26161.15242	4901.213102	36657.56199	22402.90485	49010.46755	19801.93804	22598.16307	45175.2351	49723.00071	77285.65094	85743.05484	108716.4872	61693.35105	254199.9047
M242T46	0	0	0	0	0	0	0	0	5584.870893	6419.499218	5204.847827	5395.706832	4354.989799	4624.756861	7120.297329	4561.167579	3075.029386	4523.135527	9817.059227	3112.431271	1078.96046	490.4247022	3129.627639	6702.009232	930.4352547	3430.241745	3045.162294	7804.503102	2136.604076	3138.401836	13797.94921	5237.11082	10422.63288	10649.87308	4120.58619	5979.249585	6204.06577
M261T46	0	0	0	0	0	0	0	0	366514.4303	364322.4183	397933.0171	417480.0315	448159.914	465480.2078	476720.6317	463202.826	1007955.454	1183480.604	818451.9126	1101491.665	607941.7971	951916.9448	578047.9091	189518.8279	152075.2716	156756.1863	155416.4318	158641.0216	169266.7816	81765.22102	383368.1787	176893.537	271243.5806	216003.4026	346181.2788	211104.2195	338116.823
M355T45	0	0	0	0	0	0	0	0	15571.06214	19706.25222	26130.24545	14936.71057	21577.00075	23020.38086	20511.45449	22518.5281	555.7790247	1124.752964	4235.79941	618.3171937	964.3827062	0	1277.166525	12938.01446	4318.815105	18578.58066	9962.439469	12681.69957	7168.258971	2311.352144	68540.25571	43210.31427	49225.66569	51539.77084	53438.9379	15866.86747	29481.92681
M336T45	0	0	0	127.7669957	0	0	135.5458853	0	32568.9958	33928.35726	28070.16578	30258.18133	29676.69506	31454.68181	31793.63508	27276.7978	24599.39947	29618.81862	24914.7843	17000.16074	62256.32052	31783.68776	44182.26097	18987.34889	9586.653374	11540.59898	16415.99694	12163.38946	5695.955449	4757.294744	56280.63978	49221.5725	39136.41696	46780.48392	29933.54596	15847.3914	15736.48687
M180T46	0	0	0	0	0	645.3520596	29569.77447	35889.08942	1294549.649	1285764.969	1252086.458	1182759.962	1145679.269	1097653.016	1089697.776	1066320.608	2201730.752	2469127.448	2063026.478	1613464.14	1806749.095	1170949.924	2373150.993	641450.4056	327074.8967	460949.6812	533088.8169	556883.6634	396079.4351	339005.5869	1748518.809	865606.8183	1167177.788	1081773.47	1137509.025	614108.2088	836506.1848
M268T46	166.8653677	0	0	767.5376174	344.4199224	0	139.1190027	1314.239118	92157.11727	94234.72039	86144.76346	81742.01188	76044.02186	66993.05852	69343.63778	65277.01911	93412.26498	88410.03022	78997.73032	119142.899	58967.4307	59414.57469	100024.3284	77764.58324	48639.50422	64393.56294	76611.34513	80924.65413	80777.19821	49862.59375	60183.36437	40921.39351	54444.00437	60523.97537	74113.367	57600.75084	61620.81374
M269T47	0	1502.835412	0	222.0226236	0	0	0	0	65041.42166	66402.85024	65410.54977	62894.49799	59819.30739	57050.68499	57986.55939	56074.76341	137172.6119	139766.1066	99672.06685	127739.8844	206838.7448	251210.7739	230436.8352	2810.99085	2272.72064	3939.313366	6075.238547	4117.774287	659.5646984	3001.936056	35364.98599	29847.52132	24914.41467	28207.14077	32689.0863	16458.2951	20064.07778
M359T47	0	346.8191289	0	0	111.6206873	0	0	0	26219.19225	25242.25014	21227.70334	21101.5244	18985.04567	18778.52724	14496.41535	17055.9769	19359.4015	21229.50596	31995.26185	9985.678312	20824.74579	16663.58857	32017.32207	9790.085308	3558.551906	2776.660839	6073.399818	11732.12123	10404.61245	4405.081321	50908.94864	75752.61554	29643.99366	42256.18808	24880.54719	13947.71062	19985.28278
M152T48	0	0	0	0	0	0	0	0	80460.24026	113874.9021	80849.3705	84812.14784	78198.30958	63681.00081	66173.1653	60526.80138	109388.742	77669.2233	127668.3864	99947.75668	116320.0708	100663.9054	145694.9452	42307.9932	0	0	59512.43678	49366.36736	0	0	179397.8731	130915.5503	114432.3117	128165.2669	125645.1895	51492.96966	69344.14285
M291T48	0	0	0	0	0	0	0	0	167181.7327	167198.0129	169964.0981	171111.5239	293514.8098	301754.5801	163236.7284	169828.6872	297212.9364	404434.646	318871.6307	253859.2494	261836.2818	209658.5045	272168.0331	66423.10723	39690.37973	57641.58403	65223.75801	84947.291	43787.84956	49610.55172	187714.6111	161229.0169	148846.8929	152103.7701	141138.0945	84298.59074	152089.9063
M171T47	385.5173285	0	846.7970709	822.7967323	201.9126625	1253.603729	7513.984861	8177.293042	314389.5165	225525.3251	302048.2533	219041.8746	295145.8559	276509.654	197274.6837	272174.4765	228207.1453	357241.6324	389006.6558	182478.2321	114830.992	178599.9834	225850.2268	89337.57855	103241.448	63569.41053	72546.38781	94574.49705	42522.33041	108048.2138	598951.8903	322311.3644	404764.3732	402389.5865	321138.2779	202717.7362	345171.0672
M174T48	0	2804.705747	0	315.5767979	0	0	0	219.6306926	5381.061961	5011.574927	5590.192566	6393.241988	5563.490354	5954.14032	7634.810771	2580.547933	74362.07885	182141.2126	1963.230197	66061.97865	0	0	0	106.603208	0	0	0	117.3070149	131.27848	0	0	0	0	0	0	0	485.0663242
M252T47	815.4334328	559.2165182	0	928.3154437	1536.279381	0	841.3044291	591.4225444	59296.06058	58304.67114	50925.16961	49852.57674	48527.16279	46575.23725	46287.07829	44516.38395	38616.50021	27056.7669	19647.092	27866.61471	53180.6398	96461.42131	79758.76193	134695.0474	74700.6615	55404.86318	67002.69045	57963.15121	69193.42371	39013.5218	27419.35286	8060.324347	22729.17567	12423.04683	31271.01609	40688.84886	12382.85689
M324T48	0	0	0	0	0	0	0	0	25464.05114	16775.05969	18047.88489	18100.37677	15081.23845	16570.72384	14400.48633	12815.67578	3462.348442	5641.970078	8753.39026	3610.464663	14235.00404	6893.791331	25495.32836	2700.30976	1847.386096	3049.325982	3297.21096	6051.199886	4140.102634	1531.726315	37669.01686	22553.135	32525.01342	32656.65426	31806.78421	13507.29071	20827.45195
M394T48	0	0	0	0	0	0	0	0	5524.846406	4099.478967	7276.981356	4820.499365	3885.1883	4536.287356	3746.300094	3567.405505	5706.69098	8491.849907	2569.214694	635.7273098	4602.913288	3721.5158	4280.639231	1909.691135	513.1498121	502.9255451	1304.13854	2220.555874	772.5382435	335.5150901	18506.34645	15840.6885	9698.668656	15496.49125	5600.770703	747.4919988	2769.085604
M137T48	466.9071469	637.7763174	120.4664399	317.8844019	206.1378518	360.6068338	1318.820958	1816.926038	1403494.042	1425667.836	1284624.56	1226833.632	1158355.485	1103133.395	1099238.278	1085700.929	1392602.374	1452918.957	1497007.006	1188204.254	1280393.157	1005193.372	1314945.865	914081.6431	268708.7315	649006.6235	763923.0063	859279.7661	595146.6211	508403.2104	1787547.124	1340467.353	1432415.405	1549456.556	1582560.842	945503.846	1246803.433
M235T50_2	0	0	0	0	0	0	0	0	1260191.724	1283355.429	1231756.117	1199816.281	1165432.375	1126881.794	1126827.491	1119607.185	248894.8626	275581.7265	536538.5221	180906.0028	245423.3062	230411.6928	740809.1823	661744.4116	231503.2888	1013014.386	618425.6735	1448886.063	1536031.936	567228.8099	1384521.446	1215002.76	2509276.951	2512163.773	3637713.403	2140141.91	2564960.747
M260T50	0	0	0	0	174.2196037	0	0	0	34890.73161	30944.68736	29491.26613	23666.63666	26391.94926	27355.69387	25130.03228	24529.12847	51765.52925	51166.56317	47697.91269	41593.30212	72404.77474	73312.1755	80482.81287	6549.666911	854.9703179	2873.833479	6395.825203	8486.267214	1224.433592	1759.372324	38379.3122	30142.21567	25911.79351	30105.21877	29364.17163	10303.91525	11750.74168
M179T51_1	0	0	0	0	0	0	0	0	91122.36135	86850.82433	84334.72162	78685.12943	69464.1839	70330.32131	66028.15967	69383.09875	628.3838101	2201.463264	10528.31623	1542.708858	16094.98082	6713.575836	20560.59349	1608.80674	1766.716423	4903.041539	4570.47256	10971.96286	9750.06709	468.6388321	206001.1874	277585.6098	154555.6626	318803.6085	205170.2807	155678.5087	149346.8746
M216T51	0	0	0	0	0	0	0	0	25890.97442	27818.77153	25120.01479	25591.05642	23169.06278	24342.33467	24807.71123	19796.8347	38775.73988	36766.00709	30521.46605	29514.66737	49012.98229	52863.66692	57252.41261	2843.530743	1325.810233	1840.875595	2484.921482	5549.29761	2983.778202	744.4127701	35321.57749	25474.82986	24483.93425	26597.26882	27231.26464	14141.78812	15316.0727
M255T51	0	0	0	0	0	0	0	0	1919.106617	2559.380011	2945.61908	3883.255668	2224.326894	3223.301516	3026.427958	4192.190429	5711.950105	0	2130.506599	2283.949076	21942.55543	15343.30469	12030.26367	244.9357728	0	175.4628298	130.578853	588.2306675	0	110.7532775	8497.014229	1183.251696	2722.180491	3013.467542	1041.08201	620.0267169	3740.5443
M307T51	0	0	0	0	0	0	0	0	182223.1842	182175.7543	183464.361	176642.9712	165983.9479	147206.7981	150323.766	139217.8948	357893.6133	421127.9694	276740.5859	342100.1522	134655.9785	100032.9194	197033.1962	55040.8725	53482.20239	55392.95502	72322.75302	80698.78295	61158.23536	33203.99122	171452.4802	123427.86	155537.6029	189209.4981	171056.3357	154524.2919	136241.5723
M277T50	145.8456772	0	0	0	0	0	0	0	174108.2465	133804.3682	184557.7407	150452.6434	164803.5548	138257.1678	194874.5347	89195.78399	1321326.912	1384243.117	872364.9078	1049492.404	1403218.898	1144744.526	1555831.246	107.1295159	0	0	124.5584464	0	165.0640825	0	268.0894156	0	0	0	0	0	0
M210T51	0	0	0	0	0	0	0	0	14431.36635	17467.25668	14657.48489	13451.79153	13989.32675	8359.266751	13264.36746	8958.335639	293.305244	294.6542549	598.5024768	112.2231937	3521.921134	384.0524997	3482.958873	0	119.5600384	269.5168012	557.8494773	1884.768141	1553.528138	777.5056449	41809.83325	57917.51591	36050.49241	66864.97523	36462.239	27526.32824	22046.19945
M285T51	0	0	0	0	0	0	0	0	82424.35646	81029.85071	80257.07316	64490.52957	71326.57895	59244.9733	61890.0836	56006.43058	104246.522	120283.494	99537.48573	87472.30421	131836.9704	89388.26914	80092.58866	22569.21987	13121.40593	19268.66756	15766.50321	41099.19608	24324.96682	8543.498435	103878.9074	182487.968	226432.7312	108873.5929	85810.58189	56501.08042	69471.66431
M288T51	0	0	0	0	0	0	0	0	139243.8011	121153.1208	116388.4667	115884.7721	112015.3166	111240.7915	114428.0657	107954.7594	270230.281	268843.5909	205222.5896	255048.1284	530275.1708	637120.8484	491892.6853	13059.30883	4911.021024	3731.565903	1907.874726	14554.21528	3740.158072	2167.879977	102848.153	94338.47691	67686.03725	77623.55624	77663.18222	35852.73598	51135.24092
M290T51	0	0	0	0	0	0	0	0	7719.884013	7709.971141	4799.092204	7653.970952	7973.851057	4985.711161	8253.991104	3466.254078	8085.746729	10056.7417	14842.13111	6088.082906	7611.153099	4659.520211	6599.469761	2013.770544	1536.78045	1220.816104	2359.711541	1853.030033	1980.566404	1451.829875	24265.89463	12790.61263	12741.48313	16870.22004	6899.04796	3056.143892	4328.018417
M392T52	0	0	0	0	0	0	0	0	17171.1861	11684.62511	12190.87019	10131.64156	9448.446056	9303.608499	11313.2598	7189.1503	4375.688914	5431.760327	5730.675534	4210.353407	26795.48955	15630.09053	25227.83583	3952.539547	2880.012543	4521.355214	1576.021691	7050.729611	5582.071131	2077.727984	39817.28871	29109.66604	16164.71111	28198.45973	12096.80973	6130.811618	6499.936027
M195T52_1	132.6804482	0	0	5283.834313	23113.62345	27115.70665	0	0	46080.60815	33300.98445	39229.40715	37723.69852	37418.94882	37319.72847	37352.31276	26125.16707	41264.19994	47491.96633	30640.08427	38934.16155	56477.04945	49138.86216	26801.62904	16474.54991	19439.97138	12833.20812	27338.65228	27999.56006	70031.96087	21389.67072	25977.37456	33416.3672	32073.90266	26936.10433	29799.06457	18177.50584	33574.29544
M312T53	0	0	0	0	0	0	0	0	83721.60942	74264.27307	65657.58825	63895.21338	61782.88287	58413.25492	54356.45968	53891.77031	65671.15259	69250.93876	91923.28033	51157.38111	67903.16153	51772.67681	78706.86176	7072.583372	3573.500188	4828.995607	8920.610034	7685.360959	7146.482939	2892.280783	161171.614	111761.9653	124170.9199	135660.4996	124600.6583	50464.86501	93902.37589
M293T53	0	364.262793	0	0	0	0	0	0	66864.87279	51790.79856	56475.74714	40999.4871	50461.80496	43312.92858	45377.61197	44775.4439	0	3119.156944	0	2504.259679	3740.409943	3345.039024	1850.782372	488.0337527	0	0	1774.060214	0	13798.90782	6786.355971	114509.7225	19780.60695	108527.0052	155560.296	120895.0052	119907.6775	91586.28198
M294T53_2	0	0	0	145.2641536	0	0	0	0	34437.08679	29138.3429	27061.98545	24526.1603	20687.64683	21415.90346	20561.14115	20268.73579	3677.999728	3562.78696	4079.722079	2273.599684	20941.61613	8053.064987	15127.89679	2524.263376	407.3927958	1879.097932	2630.545738	7518.093406	13622.11649	4510.342968	40190.02253	87543.1762	41735.6259	79030.43838	47918.67696	57770.61811	40729.93467
M160T54	0	0	0	0	0	0	0	0	11605.08262	8077.343887	12835.62591	5547.59878	10546.37977	8929.858544	9569.711632	10338.93522	11087.62064	8501.574208	10779.6025	5527.871738	44417.91322	29491.978	66428.33646	305.1778323	0	675.9409356	269.0219581	2324.64105	821.3634239	0	0	2959.143355	4311.132257	9320.572742	7257.344516	3063.558751	3011.019165
M205T54	0	0	0	0	0	0	0	0	63809.26518	65557.07725	58238.85872	54868.17142	50619.7638	49446.03557	48706.87029	50667.05918	102608.8962	103309.904	111012.1622	90997.82606	32340.04871	3402.639567	30881.576	19110.82598	17040.46092	35209.67406	15872.62161	54761.10387	25008.47068	24188.73001	78535.0661	65619.14423	80911.10793	88822.30488	58335.42815	44525.14547	35803.14129
M294T53_1	0	0	0	0	0	0	0	0	21800.55031	16000.26121	10233.8457	12462.11294	9797.096134	12178.17179	10698.16988	12873.54547	1841.513321	1429.775925	1872.202086	900.4918144	9645.16772	5196.6273	10424.94749	645.7865574	621.8752324	1472.747919	1783.454946	3789.48003	6642.837964	2055.638289	24453.80954	50768.73641	24076.98425	47379.06325	33092.0179	34686.96034	24529.63745
M356T53	0	0	0	0	0	0	0	0	491025.6278	398930.9009	370192.7107	370614.2521	351894.6168	332088.8813	328338.2688	317526.8667	351854.9775	385014.7865	534929.7543	277501.0749	393744.6571	298097.5837	435625.2897	65403.38161	41214.40074	57167.01432	69143.55007	64349.55395	48824.35629	39215.46643	969624.5657	669041.1937	729726.7022	801959.743	774364.5653	290084.3144	556775.3917
M144T53_1	1013.76512	1627.035651	742.4306271	1683.467636	1651.902728	309.0361088	3035.093558	4807.401374	12492.38189	11687.11249	10877.50197	10836.71461	8804.691196	13246.239	13653.09741	13120.19328	13394.55075	15496.25746	19569.47876	12981.87372	25565.99682	45511.56537	28563.66343	4444.507722	2574.325857	2816.24662	3430.281044	5597.563549	4234.382389	3475.116301	16224.01856	12362.43363	9794.037589	15135.67612	13085.79937	7997.902676	8800.851946
M168T54	337.8834887	0	121.85592	0	3311.73243	3895.38005	823.8731437	246.5245405	27682.27678	21762.68103	14896.78878	17575.50183	24358.22249	18821.00267	20912.07301	16978.40908	16028.08394	42045.62667	35050.10321	31155.62735	27949.47471	21051.58835	25137.43526	7421.544212	9101.102189	12040.21168	9368.317653	14170.07909	11092.36378	8436.683897	24868.42849	18036.58334	13037.10114	18055.31143	20122.83736	5763.625255	16800.69693
M159T54	0	0	0	0	0	0	15218.20597	18196.04657	206987.7276	216204.5752	201857.3689	197136.6356	192149.9249	184181.7401	185094.9133	188993.6603	200368.2388	275707.5971	213622.6324	183460.4879	581461.0145	408588.8527	833682.1616	33174.08368	1280.399107	38896.03546	40622.80059	74546.63257	35583.83852	28106.44604	119622.2496	171268.4806	154724.7534	202578.8057	147196.3413	94439.21246	96887.22896
M218T54	552.1405003	0	0	0	244.0564938	0	271.4911601	711.4600879	19143.91104	22883.3704	24454.11143	22840.38318	17848.97547	15636.69031	18411.18462	14465.76443	69769.7876	44911.07312	32456.42355	56624.23864	32112.35654	18297.8451	43383.8682	25287.71103	6147.828686	8586.498834	11216.87602	18768.44554	11711.18886	9472.601367	16163.84975	11718.77239	14750.93502	11536.24204	19505.24152	4470.302966	9305.539919
M238T56	0	0	0	0	0	0	0	0	80539.3363	87234.35468	79835.2889	74097.28025	74105.75923	69145.25697	71614.25658	70391.18835	86966.79202	98039.02033	115302.4482	61062.03736	217752.9863	165874.8649	304668.6331	8280.86658	2493.681557	5747.065467	8074.7078	22493.38328	12535.47042	3847.215971	41135.33469	58921.65319	53048.14391	72255.12825	51493.10488	26276.65794	33381.96072
M243T55	0	0	0	0	0	0	0	0	60900.54227	60575.96797	64078.51534	53172.9577	56509.84931	43107.02525	43326.23471	44393.99847	12553.94513	10827.19276	35830.73848	6633.235798	1274.196515	552.4621799	4033.126111	33957.58028	6295.591346	37367.14015	17940.23539	37266.27633	17981.09834	10109.73939	169187.2948	85296.18081	159294.3276	119891.3644	116135.0038	63526.35312	97072.59684
M150T56	3700.611035	13857.66078	1498.987108	5728.882281	2692.64624	800.4663595	1311.320355	1857.589179	33822.74443	49859.63464	49088.708	44645.13019	48043.23471	53411.34752	45153.94616	50077.588	42697.14221	45366.36632	44591.95733	36027.40653	39036.57792	22591.98619	50918.31233	32384.63926	15097.45462	26470.09732	23654.01655	46400.78436	14484.42708	15605.26181	63142.76062	37487.40194	60290.20284	50158.0022	44073.94614	24057.05231	43265.39487
M262T55	0	0	0	585.7751854	145.8940011	0	0	107.1117559	13503.25109	14697.37356	8576.898966	11401.06255	7914.080888	8134.079592	9095.690807	9014.814807	44389.32438	45088.6741	33042.69014	33027.21865	31451.49904	20754.95154	44523.92513	4358.257635	1533.621104	3756.035507	2966.932883	3138.626899	2050.981043	1317.569631	1832.419292	4121.394168	2703.260502	3385.887529	1160.108245	471.1777621	831.4220356
M374T56	131.2818082	0	0	0	0	0	0	0	18001.22882	17536.18458	20583.26297	12776.61923	12334.88943	15575.57761	16654.81794	16021.58211	18608.47615	17841.0163	30956.37764	15320.05982	15736.77088	17642.65273	18060.07963	202.0907306	0	398.4718295	0	205.949379	271.7331092	0	63555.22337	32384.52417	19334.80545	28394.18906	37508.19304	13085.6008	28483.67138
M237T56	0	0	0	0	0	0	0	0	828437.1067	810285.9995	763135.7854	734022.624	721137.7961	699502.0816	696743.1627	691072.1844	861591.6417	963945.77	970628.8052	598041.6677	2290109.495	1686109.216	3193108.735	145545.944	71185.2383	167255.6838	144432.8503	245993.9077	140382.3949	102778.1355	417244.1542	596853.6789	531729.7446	676172.4614	528015.0053	330404.5137	298853.737
M152T56	3444.052284	0	0	20610.52913	2175.697565	606.9526869	4480.71732	24324.27584	48908.19526	77040.97313	76571.50084	106914.7471	63746.45753	82268.99222	112270.8441	67080.69077	82319.28973	96815.20564	79412.20173	43375.93604	50899.61861	5370.941712	21306.55939	54594.86682	34266.09249	47278.69167	49898.52965	58600.91339	38649.40807	31888.37417	99335.1117	79053.22182	93369.66262	53010.32705	63925.13804	50322.35477	65666.02149
M293T57	0	153.8088088	0	0	0	0	0	0	50859.70506	39694.13265	36016.68807	38553.27349	36212.02765	33560.02466	40874.05724	39149.40451	11808.47151	10199.81348	59301.66403	5964.731363	969.2671028	1391.449353	3862.793633	32495.77162	9503.535531	36653.12359	9978.472001	51411.28661	37096.956	9170.867504	105169.179	62808.20198	95665.97455	88197.71882	94318.62095	34576.16727	92746.00883
M303T57	0	0	0	186.2144642	0	0	0	0	13289.70447	6526.858062	7600.20452	8881.181524	4895.323354	7700.077429	10073.03436	9304.614711	13268.90978	24677.44454	12816.72248	24469.50487	35664.2722	35466.28709	45938.95021	700.8607321	318.1889149	457.2571819	1766.085177	2100.176074	772.3792919	521.9569779	12971.33771	8307.822342	4652.471906	4870.415821	5797.444396	2383.774276	3566.515069
M127T58	0	317.9939791	0	0	0	0	244.9433617	478.6775416	1370225.364	1606714.879	1801166.964	1354142.592	1329756.225	1211464.146	1387446.833	1161547.729	698600.3002	677431.9914	892002.472	541114.405	342473.1519	260001.875	629681.5724	1646152.701	780968.7391	1696927.647	1502588.584	1817857.922	1030347.547	1022899.783	2252247.387	2129081.271	2153186.684	2609586.747	2326650.075	1717780.609	1261169.063
M143T59	511.0633656	4817.949991	121.5439257	1806.83557	1239.561173	0	549.9029957	273.7435234	1938139.444	2066317.57	2064173.762	1949350.067	1868257.796	1967250.502	1838900.944	1995200.253	7216256.702	11576616.47	13237109.58	8311365.261	367448.966	1722.201446	1528736.214	26216.55615	118836.106	1465.669611	36839.87033	278.9890111	460.9941794	140.1901269	156711.1121	270813.5294	162947.8637	70006.67388	185.29322	465.4929301	1499662.197
M124T59	11151.60906	8853.815679	1962.006524	5393.240559	5614.333988	2290.884912	3462.490315	3543.986326	36603.1526	45869.21695	46104.06619	31421.01719	35564.45209	37312.69828	31160.09239	32283.39631	102544.1955	107789.2985	105760.5142	96959.41217	35735.34161	34587.09399	49075.58646	18969.04301	8925.815417	12801.89749	13803.96379	11626.45604	6084.665353	7820.711993	33995.9585	19781.27203	24814.13932	23411.85422	23097.70098	8057.920097	19924.11445
M149T59	563.7456927	0	0	0	0	119.1939523	0	0	157387.6079	328153.8616	337281.0106	235279.6213	327218.7455	255591.6561	249417.8552	338193.104	12429.8008	14465.85097	101756.0826	10872.00999	9493.792307	6900.150911	16349.14285	155486.7681	91763.17331	239348.8807	150735.6869	324055.1467	81998.30832	141248.3445	823091.994	628833.0933	846843.1896	753349.5591	803078.9228	380460.0415	423092.9195
M204T60	186.0466154	0	121.5058233	2246.679885	1818.680862	2376.157652	549.3410072	0	73984.44762	51973.62243	63044.14876	43366.59022	55543.86709	44304.71814	42883.0757	46290.08035	42307.1943	45431.93323	70252.49306	30173.09352	38383.41277	35467.60305	51321.46645	49883.75605	38009.57166	39549.54656	49570.06889	61909.11991	59463.36978	25890.60092	67705.19328	68028.14718	50534.63054	48585.482	50226.72823	29559.22989	26080.47877
M207T59	0	0	0	0	0	127.6086378	0	0	35418073.42	35885726.16	36054149.84	33451696.12	35109890.12	36587151.45	33909279.98	35622158.04	23542707.02	17957622.05	24052500.96	17636751.5	38979101.95	27837925.72	46489222.21	13160499.94	10063775.76	12586229.23	20344780.21	33021553.94	7425850.098	16533911	49321599.78	54662639.66	56682397.27	58828270.32	44595096.85	38365461.24	31937125.89
M210T61	0	0	0	0	0	0	0	0	129868.437	128920.8938	97615.35614	112101.1359	85773.68851	91314.16946	111093.5194	122386.0443	88792.97768	88322.96946	83138.92906	36882.47273	138072.6494	96681.00206	163178.4864	34389.81309	22901.14634	23888.80091	47458.07217	82541.32214	33162.59125	28893.29087	171103.4907	133723.7986	144146.0956	203521.4826	153547.1009	104287.7674	82512.32104
M261T61	0	0	0	0	0	0	0	0	193969.9177	196495.3147	175927.4017	176213.3865	246759.6787	218408.7586	192970.5692	234404.3233	480942.0809	348027.1455	389060.1442	350516.9734	350084.9608	340148.1824	272482.2133	56223.20315	4868.488357	55300.71966	52351.86535	72620.56085	33441.12887	7184.403573	64701.59533	152303.2335	157615.4881	165366.0039	197278.9016	128047.5613	183200.182
M341T61	0	0	0	0	0	0	0	0	17265.35045	18760.76338	15869.85346	14268.73067	19228.55376	20660.14251	15169.4968	17424.22792	479.8392254	0	3804.429956	0	187.0619665	302.1852642	335.4533819	9747.774946	3822.443503	12326.3911	7162.92374	12114.48066	3240.358398	2691.971222	64429.10041	62940.13202	55174.05968	48352.60299	43455.80541	10587.48908	21885.12999
M266T61	0	1335.41424	0	0	113.551891	0	0	0	32885.20265	25554.30764	23740.29775	22842.45272	22049.46811	29063.7139	25715.6679	31346.42416	22584.10728	30157.48229	35130.34821	13632.96662	29551.1366	19412.7979	38558.53353	4880.959577	2139.362064	5025.904528	4810.36498	7305.734038	2113.253009	2293.062482	25004.86649	29435.23058	132806.8943	101407.8298	15939.9095	17939.30961	30488.43659
M229T61	0	0	0	0	0	0	0	0	33886.09586	36251.33653	39726.45841	36632.13835	47384.3714	45022.18993	40909.24982	35846.97312	89148.3858	16315.23146	76940.62745	9831.23866	69583.63069	45314.61247	85948.28467	18850.20592	11903.57625	12643.29744	17022.48694	22020.92944	3815.434326	9904.999653	31828.48937	21721.88832	25420.92825	26221.44999	25781.18796	22443.94735	20024.16937
M229T62	0	0	0	0	0	0	0	0	23646.58226	18441.38197	33453.76087	23420.1757	18052.83658	16274.36903	22207.1261	17453.75043	3795.385622	5410.854802	30117.81886	2903.302298	0	0	198.8445632	9054.842395	2829.390893	10437.4665	4048.544039	12163.8112	4212.380244	5601.845683	50496.31913	51038.84339	50900.64839	31514.25239	41109.31625	17769.97216	18362.06983
M103T62	511.2286165	0	0	0	0	0	2198.693129	2311.457885	142012.2505	70709.66954	140728.1641	131945.7741	130302.3495	141827.2717	71193.90173	139046.2659	122899.754	98813.31344	23693.0687	93670.0048	164392.5677	115729.6276	191290.0827	50949.1554	30877.00638	41786.36	53173.43142	19380.48626	62938.92784	43550.39955	137128.0533	183899.3655	21864.33518	26812.35857	21437.5378	129874.2928	16214.57023
M226T61	0	111.2777741	0	0	0	0	0	0	197333.4148	206182.3455	164397.5371	147357.2636	201147.1134	201016.9324	193495.8877	155072.8866	234392.2138	187255.3085	38114.25147	170450.3244	244530.7421	176851.7078	214866.4045	22517.0621	61086.75029	118988.2934	91874.10972	119082.978	92362.70039	65866.63504	27130.65384	232306.1927	176930.8302	20400.50946	165579.6193	156010.4668	158131.3777
M235T63	0	0	0	0	0	0	0	0	1448848.88	1367153.192	1348303.366	1355063.295	1242536.029	1267226.486	1253754.16	1245096.298	161303.7654	275850.7215	547081.4449	177267.4437	156103.5019	106102.0822	805987.0666	769905.7651	296468.6127	1147184.943	752550.1257	1648264.975	274553.5997	726847.7053	1482251.79	1472582.43	2691716.664	2717849.272	3453081.17	1700340.148	2631543.064
M120T62	1087.252228	3569.564133	0	3810.653173	1347.844442	1482.916396	835.1919588	668.4562184	239958.1816	234677.3693	218753.7048	200982.8209	104114.3911	195261.9509	185974.4878	199189.4206	242200.388	283711.9296	142350.7244	133665.3603	277642.1323	274481.5778	301723.7625	95470.00394	45518.64456	52958.47715	77456.857	103558.4416	176894.392	50167.72467	365573.6582	220596.693	214602.7282	251209.0938	232401.6968	107071.1634	101549.8472
M340T62	0	197.0877808	0	0	0	0	0	0	38299.61289	34301.61419	53300.29	34595.0727	33633.86794	36318.3626	25886.272	22902.29348	64421.96641	134062.1918	107806.0981	77972.77698	42288.56356	28298.54924	70309.01855	5737.160818	2483.088049	3373.266121	6371.288161	9780.713165	5869.457964	6491.538675	15878.71029	5116.661838	60330.72743	12948.6809	22214.44809	12554.13271	16450.99344
M247T63	0	0	0	0	0	0	0	0	69271.11856	43333.11362	82826.17427	87578.73857	68556.91268	65784.80053	97292.71621	64283.24682	159582.4801	8384.15509	159151.0388	47908.32253	127126.2474	137375.7737	131798.4302	20468.11132	13536.97318	15748.45104	10386.01777	25466.29458	13682.17032	4686.543816	65997.36827	30188.61046	49538.10559	29737.83564	83091.86771	44237.2961	3706.715547
M291T64	0	0	0	0	0	0	0	0	62525.29006	54266.57313	49350.24609	43650.84083	56959.8252	56679.19924	64012.29914	65673.05977	117096.3069	80889.55028	141069.2466	91463.02753	107494.0884	82587.97567	42958.79507	19133.83344	13220.03821	14738.23597	16188.36643	32004.18889	10858.82527	13679.56611	82819.33559	51822.21011	68437.87158	46653.93837	48314.15753	17658.47233	22430.75566
M370T64	0	0	0	0	0	0	0	0	5994.437493	13853.48555	13939.63657	13967.02411	14304.37129	11778.58361	11238.36108	12978.52566	37549.48332	75560.65466	56241.63042	72406.7305	0	114.2575016	1561.602898	331.5773895	0	531.8275751	285.5579553	590.2860871	0	633.1914861	35009.33962	7331.52799	26555.81672	15060.19227	32321.07081	5163.04206	19839.90212
M103T63	509.9100485	176.421887	0	235.8338526	522.6913763	201.6283229	0	0	28203.70467	20262.5119	29105.66549	28681.56137	24199.12262	29620.87316	28652.35481	21752.80064	24515.12039	36583.3559	37588.98622	31279.84189	39320.12413	41459.1217	46926.56783	9039.486851	1611.526006	6862.459531	9138.320661	12782.40304	28773.54761	4139.260333	40336.81649	36488.5168	38687.98002	31945.79273	37260.5872	5025.893481	28033.54004
M275T63	306.6135953	0	0	0	0	0	0	0	23362.71287	21208.04683	17363.34565	15986.56531	18623.16981	12511.90087	10852.59692	15473.87904	44702.76203	52207.14272	55563.34219	44120.13775	70443.6494	58468.2977	71434.05007	15424.20759	5744.400073	7803.979469	9081.985201	11314.3556	10471.84738	7065.687189	145.6771333	0	0	0	0	0	0
M288T65	0	0	0	0	0	0	0	0	22883.00956	19582.71043	20990.87567	15165.53067	21495.18165	23379.53671	17932.60572	21501.99471	51300.37562	34532.13562	38405.98118	32359.78583	85951.25655	22757.67705	84902.54542	1664.681116	204.8392563	1488.60878	0	4184.263974	1161.406736	1211.432268	25070.70321	12202.56581	9957.187791	14420.94306	14945.07434	5281.070737	11391.02115
M179T66	0	0	0	0	0	0	0	0	20182.25338	25893.58805	23654.60984	19295.62353	18290.9489	15821.80229	16700.13081	16866.08517	0	266.3510559	3373.035215	192.444131	2048.777312	705.5687365	3557.895224	458.8070792	437.302407	219.9676477	584.7144203	1541.236005	1440.68868	408.9130313	93755.38363	92226.90254	55573.72501	134317.4954	69192.04203	39335.70697	49257.86658
M171T66	880.5962641	508.1760079	463.2170541	306.6717284	295.2451273	655.2525874	6693.304631	2684.957085	135275.0904	169095.2711	142734.5445	62412.02973	71763.91293	129312.9727	137356.1847	130360.7012	200143.7452	152060.9653	184777.5408	125688.7335	95388.29529	87422.87977	70964.10799	142833.158	91788.97526	124473.3704	123668.8823	134729.6175	49294.9611	45848.99395	168801.5107	147293.7319	156834.1586	150401.3033	154416.3963	129122.9435	145735.5082
M136T67	0	0	0	0	0	0	0	0	517224.5347	421748.3458	535339.3652	513456.9904	459305.4036	455728.4847	443720.927	427184.6888	0	51571.8253	384969.7499	0	36931.7859	8710.846884	73412.85526	486508.8135	247482.9741	338177.9854	362818.5023	474618.8254	1326474.236	246859.3716	1329101.647	558614.8788	1136560.413	1061339.601	1032782.704	496829.4928	844099.3661
M143T67	255.8133213	3702.759441	130.1563027	883.898228	364.3443025	0	286.0735556	0	416508.6295	425269.932	551308.422	537423.1941	532346.9305	507851.4233	499860.3095	486936.54	776674.1525	3094377.095	3678162.877	1733531.961	61896.35233	409.6070812	387559.1613	5378.193168	27987.99881	1097.161897	8571.017701	133.9262162	0	0	67065.26797	55304.45862	161451.8577	186219.8731	184.7933585	0	431438.3064
M159T68	0	339.5507138	0	0	0	104.5296482	0	0	32269.16994	34597.73225	40281.17597	24865.44107	38192.70956	40642.99318	24689.90614	41803.91624	25034.4818	27127.36036	40480.97306	13914.40049	139715.2241	111833.7229	139776.809	1817.771885	273.2807436	3656.274744	2369.194807	10202.63532	4869.381868	3971.006927	13248.06784	28068.92031	28015.81346	41141.72747	17242.13469	7115.403207	7702.52558
M207T67	0	0	0	0	0	134.3114089	0	0	7646282.98	6076935.525	11121982.53	9846060.126	10298635.38	10585376.11	9795911.377	9820144.987	3298784.696	7492516.992	7342594.953	4426646.32	9682163.901	5128268.376	13749635.18	3755465.023	3654825.128	3621713.87	5858983.368	10155251.49	4013565.036	4739948.998	15366624.1	7408112.759	19278511.16	18758426.47	13560957.23	8593507.199	9608352.985
M314T69	0	0	0	0	0	0	0	0	23278.93837	13565.44405	19789.75753	17857.1673	17324.69598	12338.03	15688.44428	14007.049	307.6144276	731.7314384	1135.664993	146.2941691	1054.693897	443.4193891	4184.291091	8682.136794	1702.639487	4955.325232	5946.840681	9510.209591	1536.048318	6157.095676	59877.8766	33182.93392	41590.68042	40755.07618	45759.99471	6929.785562	32479.19581
M358T69	0	0	0	0	0	0	0	0	132601.8698	116347.3954	105879.5267	102893.1724	108213.2791	84842.0251	91304.02185	90018.12439	0	309.751931	0	169.8122065	44572.2354	31870.882	47670.80782	66988.37402	25723.60019	35094.15448	48602.6678	72469.33005	71405.16482	41460.53831	313478.3516	197758.2704	211145.4849	224075.6196	279123.2062	103328.2327	186417.4674
M125T69	0	0	0	0	140.2891027	0	0	0	34367.93112	44796.19743	36958.83385	37281.57701	36412.00762	30167.60151	29997.65568	24139.10316	16127.56867	26075.55134	47983.66462	13386.6326	75336.50191	52123.1296	119004.9444	1291.871586	2183.054452	1344.728426	1993.947527	4236.031704	162.5133455	1660.246489	56851.46213	44165.29342	23135.35825	49291.23846	30971.88748	19381.17614	34844.98368
M322T73	0	0	0	0	0	0	0	0	6664.55586	19529.16461	19913.65316	13943.74814	13565.55612	16898.13446	12943.9611	14764.31467	28551.98829	30590.54099	28649.85363	18761.12051	49790.64537	47910.88076	47690.54176	4045.318633	1424.054922	1988.767996	3724.500857	2001.862702	0	1277.591663	30426.69981	18928.26649	13449.38956	22130.53071	22909.43872	4775.148996	10369.45063
M352T74	0	173.8073617	0	0	0	0	0	0	20971.7246	23284.3177	19876.0772	21448.92096	19437.7763	23926.78071	18740.4169	15333.09144	4276.305227	4295.729175	10645.65187	2656.300734	3580.875239	988.8973905	12743.35718	2100.900566	1687.315206	2152.058837	1890.540112	3889.99644	662.9455908	2920.760233	69810.83679	42953.67645	56002.7635	74540.75642	63234.22494	35036.26775	34208.34772
M120T76	301.5370576	1829.437542	0	1016.37381	392.6269397	294.1929841	666.5341665	420.9584262	345021.0097	374694.5676	369073.775	333122.0806	311064.2755	299760.0606	310754.1232	312793.8304	517047.1667	469858.144	415420.967	366758.2001	387235.3067	312339.0234	620385.7398	161997.0909	87905.41443	116318.8018	135639.0741	197006.2603	276.6264341	82587.03772	634055.8671	364762.6879	409095.1095	436062.3419	458647.622	203497.5574	295528.9538
M293T77	0	422.3250742	0	0	0	0	0	136.9797921	15245.08645	21210.22578	28789.71246	20753.91035	25431.80836	26313.71018	26230.29289	20671.48586	7291.973717	6700.07488	10621.94967	4413.344009	0	121.828882	0	8825.707929	6331.137162	5824.491115	7913.512735	13872.50807	2648.107507	6742.288298	56196.85311	11689.92053	54206.47218	54374.41917	65322.20453	42713.20814	8405.668928
M285T78	0	0	0	0	0	0	0	0	235048.0871	245832.3252	217544.1338	206458.8841	196169.781	243774.1496	193908.842	241098.9996	194109.9699	196352.6235	527515.4456	257501.6016	163591.4825	93537.56734	256042.0282	81633.91162	9360.475479	71721.01736	58931.58556	88430.97738	1789.727206	46840.42273	571504.5543	586318.9486	419907.7123	385018.5228	396545.099	219869.0581	272351.5406
M322T79	0	0	0	0	0	0	0	0	18221.55559	19799.79899	15641.25591	14057.92373	13950.36807	11708.5335	13679.01036	10593.83064	47496.42808	70133.7532	45908.17089	40243.51864	8049.639181	4337.070311	29503.77776	18272.55509	5353.836317	7522.715039	10959.61214	9958.846438	0	10923.78282	6607.614845	4920.954225	13538.06443	6436.908536	5926.797888	5854.139297	6565.697915
M293T84	0	255.7533196	0	0	0	0	0	0	39964.22591	23608.8407	49415.88239	47198.75956	46170.12502	39955.60441	43898.31323	35398.77828	12350.55053	16419.07053	12870.91895	12209.29794	13597.92523	5274.836084	29561.95606	14851.80231	11362.96588	7197.750288	21791.1185	25260.8014	421.1023632	14489.9108	111903.5604	101348.1579	118350.5702	142957.7273	114823.1879	76641.23308	67131.16869
M288T84	0	0	0	0	0	0	0	0	23178.84017	18680.75296	18928.7193	13639.12389	14473.44372	12679.54049	13057.87803	9744.168531	66779.44251	47497.52462	4686.842122	47901.14187	76252.78983	74556.01692	105165.964	0	0	0	0	0	0	0	0	0	0	0	0	0	0
M260T84	0	0	0	0	137.6847284	0	0	0	23208.02937	30233.63133	16691.76751	16401.8797	19941.67772	16540.66496	13046.22731	15662.35927	23057.89674	23759.12342	29635.66458	14971.85157	12562.21384	13132.73074	26653.93722	2234.719235	813.5290738	161.9489922	2302.565582	1443.591524	652.5073062	833.4478909	114190.5066	38460.03452	37388.26578	37834.76626	60929.41423	11450.3548	29927.00996
M362T86	0	0	0	0	0	0	0	0	18001.63721	18876.36867	14732.29697	15870.3251	15482.01953	10464.59951	14457.37957	11226.9164	8514.525785	9122.812176	3818.559606	3928.902647	8146.794572	3654.526938	8984.500337	12860.86638	5210.209495	6531.31175	8749.684936	7914.620665	818.1252049	2509.387965	74230.08166	41182.84082	53108.47113	34566.18267	21076.85354	10670.85342	6993.078528
M135T90	0	0	0	0	0	359.7706299	346.3495874	0	3539489.275	3982605.132	2785305.82	2798699.514	2895262.076	2541984.087	1721521.636	1906668.695	0	0	666379.2079	0	22101.83838	0	52383.34348	1714651.882	2553609.411	560688.3588	1645298.109	2179901.458	217670.4913	0	1036811.702	3190792.838	10162741.45	9895871.798	686195.4701	3823492.028	8113084.145
M219T89	0	0	0	0	134.508614	0	0	0	7895.841674	8501.79245	9772.645731	6604.806548	9820.09477	7245.398007	7067.315505	9601.729465	8403.299341	9919.80573	14972.07767	7463.564194	9601.213575	6381.96588	12658.26249	2332.749367	1359.836894	2143.959857	2626.219338	4169.052476	109.9053871	1084.721061	30834.04843	12429.94455	13964.09471	15211.65035	17002.7655	2957.965863	9198.796328
M227T92	0	0	0	0	0	0	0	0	38775.27576	38677.85667	34819.58673	27176.76686	39623.29078	26390.94361	26270.701	23926.26435	5455.658592	6100.044774	9426.819353	4305.256764	3814.53397	4275.333979	15421.9913	34946.43774	25747.44083	49422.76009	49056.17215	53576.96995	46052.31207	33858.82239	22910.07647	30906.89437	49123.41073	51720.54301	37857.3863	90434.45005	19420.57156
M135T96	0	0	0	0	0	0	0	0	12928.16487	17627.02435	11156.80529	12461.07438	17668.33001	12809.86604	10405.84368	13482.03765	266.5776752	0	2336.403126	391.3085636	2287.123655	186.3207657	1438.808179	0	2699.59408	5767.614719	8507.696458	32593.98132	950.4282948	3702.426763	24367.38157	32040.99344	22574.07254	52148.2027	27241.55808	87809.3818	9451.759486
M260T95	0	0	0	0	0	0	0	0	26511.87941	27304.89855	23400.46366	18336.55365	18529.61341	17297.8574	14369.91197	20333.05035	18694.22886	19344.60574	28813.93638	18443.60035	19035.58185	19643.8508	25260.72967	3720.852855	1779.052342	570.8479145	1504.089045	3693.285796	0	1549.144158	86470.82696	43801.018	35200.37085	40454.32736	46798.44624	16085.47298	28412.34805
M358T96	0	0	0	0	0	0	0	0	90658.3291	92848.74811	81752.6565	73058.47903	75281.35958	63855.01469	68444.9378	75718.46613	1767.413093	3609.98721	7160.204264	2738.039396	7509.116184	3242.958869	10394.08716	96044.389	29270.26614	62738.80903	75343.10632	122729.2547	81774.17602	52250.15148	122011.2542	67103.21409	200952.1146	113268.2745	171283.6318	112386.3456	151471.7344
M241T96	0	0	0	0	0	0	0	0	174718.6738	172674.3699	152032.3609	157491.3295	143056.3581	146226.3826	153017.9771	144862.6943	73508.70111	41156.55071	130749.7485	74453.66727	70959.9956	1058.15294	36159.83397	73070.71432	9347.715103	83485.76051	72593.53516	264497.8015	1511.11662	132681.0879	276959.7066	243722.5968	258120.356	318261.4745	264110.8818	319457.2997	157730.6745
M317T97	0	0	0	0	0	0	0	0	35669.14918	32134.78399	33184.9341	33746.9517	31225.70741	29028.29357	32390.41378	27715.32424	34138.06304	34771.94501	56591.60453	20926.75528	24454.72393	11665.45995	35669.29736	5204.229637	1468.009682	6720.49996	3486.225571	7238.436792	896.8097511	4782.91368	84510.85343	26535.54549	34290.01703	52930.71709	72410.26742	20252.70117	48605.35281
M339T98	0	0	0	0	0	0	0	0	156413.7762	179101.5477	162447.3128	151639.6704	129151.6837	99430.97255	180222.059	135100.1199	158876.0164	153711.3922	270429.9879	121395.2006	87411.13633	50801.65418	184752.9332	18338.18844	7762.91267	50423.44905	20046.28954	38103.6649	2648.705186	15697.91108	342237.9463	213072.1043	277325.5269	219107.715	292116.5656	120513.5571	235749.6902
M394T98	0	0	0	0	0	0	0	0	54372.16741	119212.358	119473.565	141865.0853	106030.1794	93179.00007	97991.71361	101595.3956	15987.94519	22445.44371	20066.3449	8841.399092	26143.05861	22967.72686	60964.60785	117906.765	50281.81871	88975.42258	129985.9931	210071.3939	201521.7639	101896.6105	310246.6423	64358.71878	175693.8934	226280.329	446917.8108	207344.0868	181034.7097
M203T100	181.9960132	644.8743588	0	297.723066	309.0358064	221.8181316	124.6179196	320.7168975	15592.08823	12000.26059	8619.302854	8475.172993	10301.54389	10377.49427	11225.9214	10075.07196	10820.53795	13866.35998	24856.12399	9540.966111	8042.00994	6122.168593	13938.47709	4820.710376	871.995266	3414.364328	4666.985265	3880.051412	0	3099.484013	34016.9691	11111.32027	21033.05392	22953.85171	19777.7664	6650.333054	15641.21314
M321T103	0	0	0	0	0	0	0	0	53629.20787	56754.97831	57808.21899	52964.62102	51386.59149	46955.35025	56093.33916	46860.46538	46089.12725	64307.26336	62185.81366	35993.22507	38908.25078	25993.54094	68980.15991	12699.76922	8606.875868	18976.2816	18954.84461	42001.63354	0	11788.78647	69440.05235	72456.46515	80577.48041	110360.7264	83032.05359	91319.57982	76813.97422
M233T102	650.9913804	0	0	567.798997	299.1304246	104.6112767	0	284.953989	12772.80013	10565.86332	9288.480444	9886.316207	9807.211697	8681.747728	7293.314579	8487.653998	17467.3869	17029.07944	19810.8142	15625.56942	11126.51156	11371.95617	28343.21691	4097.784837	605.8647131	3366.126077	2052.416543	6034.521907	0	994.3174226	29649.84089	11157.74629	18713.64046	17858.30321	20831.13836	3795.857203	12110.78723
M451T107	0	0	0	0	0	0	0	0	15177.60813	14713.75462	20089.51604	17119.52042	14403.08263	12705.01222	8660.422356	11579.92938	110.2988838	0	921.2170957	104.0039293	0	0	0	2033.249841	113.081394	5144.957559	1457.204527	4007.573581	0	170.5489267	146168.2814	68810.22365	111325.4795	86602.95526	56866.28443	6056.968212	15312.76459
M261T115	0	0	0	0	0	0	0	0	103066.1692	99820.93247	90617.88567	104612.3964	95591.20318	82906.89166	79982.24903	82197.68513	54862.8567	48355.34771	190103.8901	44918.44801	50061.68458	35858.46956	65512.16229	2328.278904	2179.455683	2798.602541	14605.18156	3445.853229	0	2992.280015	318605.2354	205976.7851	141452.7102	247878.9646	198893.7967	99015.27082	177079.2426
M188T119	0	0	0	0	0	0	0	0	78268.24812	77372.48521	77510.53319	64319.11245	62209.84997	71434.2268	71728.23673	65797.66467	119033.6408	115470.1915	87094.16122	100418.5382	126077.7456	161231.0461	148425.3772	12736.66912	5606.393003	14178.55214	13334.41839	23925.01379	24896.9868	5771.06839	119818.1939	73194.28571	73534.75237	64999.32888	87274.4609	18769.22234	64564.53591
M358T119	0	0	0	0	0	0	0	0	105065.8236	106651.0282	108037.861	91490.42553	97485.60456	82575.06866	94026.83767	94803.17026	5214.330929	4406.828594	9696.136882	1144.128497	6838.809631	5069.988787	20151.48677	112384.6605	48714.12358	72143.2562	78154.93578	119419.9276	376.8303795	73005.71235	172696.6066	76457.59634	288770.8624	122341.2378	229862.1733	165904.1408	159044.4576
M283T125	0	0	0	0	0	0	0	0	37739.86393	65841.19526	36683.54551	37453.8101	38672.79555	36544.7572	33078.24492	31236.88673	81896.44291	89243.36744	69583.66885	63546.45233	148384.7192	48947.73792	124584.774	6266.340233	848.8091657	2832.791842	1953.130225	4662.852307	1188.790055	981.9898998	39640.25371	17363.38634	27170.75454	25353.26348	20051.47752	11008.37605	20171.23408
M388T126	0	0	0	0	0	0	0	0	15204.9785	12287.54622	11480.13243	10873.90506	11712.54292	7706.88168	7945.815549	8012.704713	16261.07436	15281.22679	19864.87044	11427.72028	7659.55569	8578.318286	10802.12518	313.0071946	0	352.6370081	617.9782437	629.746497	0	138.0456429	49915.34891	24977.53635	11415.69236	20240.24769	28515.18707	11500.18733	19761.43297
M274T127	0	0	0	0	0	0	0	0	28433.14943	28175.6148	28224.12122	29921.70836	30017.99194	26030.54367	28249.59172	24920.99183	31780.62984	41193.53321	51976.39778	22361.38436	68926.51015	42738.72743	84816.9804	1868.090775	1018.069236	775.1557646	2867.370004	4024.529292	0	1051.61746	8213.470274	15839.35023	19810.97406	23634.93019	14069.50222	4661.480706	6130.952609
M394T128	0	0	0	0	0	0	0	0	231871.3705	273363.2256	211243.7484	209992.0882	196258.6899	186776.2192	191755.7736	183867.266	46562.99853	44868.51586	72336.27302	28447.1599	69472.45076	52565.44731	104962.5277	284113.3593	108708.6657	150572.1989	193830.2271	306453.9074	1109.105099	177904.9221	373108.2546	202617.9535	512599.9239	284724.2039	472502.5209	259176.7891	241884.0764
M270T131	182.2395122	193.1070309	0	0	0	0	0	0	8499.202316	4740.580889	8974.729651	8504.97771	6852.824332	5786.425245	6683.092394	3852.696057	7871.932874	6573.428275	2907.46676	5537.474205	1622.610315	3966.082263	7150.443502	2131.720388	0	1177.213779	1245.273963	4456.017351	0	1341.401903	17587.19112	13194.77466	17881.62721	19134.57018	13932.07317	5443.618913	13260.9288
M339T135	0	0	0	0	0	0	0	0	27703.46086	41248.38404	39040.38936	47238.8939	35025.13947	33680.063	43089.98488	31743.57584	49070.95398	43508.51729	65112.75428	29308.55269	35008.85481	16506.64681	49324.06445	8129.551099	2375.92516	9906.448503	7192.808063	15791.90491	2584.527854	5368.616303	64541.5074	31638.84712	108626.6354	64971.3131	89158.00536	42000.45383	72524.97108
M294T136	418.8421914	0	0	246.3292502	0	0	0	0	11143.44938	12204.9824	10088.09104	8228.398323	10008.66179	4760.10639	7647.020212	6470.330258	6104.096229	7242.685243	9545.552981	4593.74392	2780.710538	4171.001769	4150.496715	1734.549442	380.5283427	841.8249727	820.2105099	1209.005254	224.8799169	301.7436188	46475.04099	19963.37229	13685.71096	17556.6452	19396.02881	10327.55996	9821.515231
M188T137	0	0	0	0	0	0	0	0	125363.7325	131314.3957	118863.1968	113734.28	108506.1004	102552.5562	109175.7657	103494.0857	200471.3831	189063.3491	145854.0149	166707.889	223846.6247	217724.8566	258489.6587	37930.19395	14787.90429	32712.54017	35858.29004	45732.78842	270.6686659	17063.36012	174338.2341	95597.24831	111973.4887	114815.0815	140396.5191	56540.84974	96972.43219
M280T136	0	0	0	0	0	0	0	0	14940.92898	17212.39386	17053.61234	17190.27564	18123.64813	17050.01199	21102.49549	14279.44019	19837.09832	24496.56241	36565.26719	9794.06677	21815.66506	14248.83388	33761.0497	10209.22706	3048.610127	5703.193172	6154.767291	8733.760948	0	2213.74567	25132.28827	21677.30695	29075.77163	26038.64756	30392.56452	14678.64789	15405.89214
M144T136	0	3123.236466	0	291.305655	119.5967741	146.6479739	457.8117468	0	6062.245493	7213.605537	10482.03323	4922.139211	6963.502831	5291.097729	6386.171516	7118.497158	0	26673.8253	0	0	20833.31216	21116.5513	20826.51646	1136.448738	618.4224042	1295.290638	1315.754443	2069.06362	1846.534869	1429.46933	14994.34111	8101.601487	6550.807499	4595.628616	11198.56697	3471.178451	7601.486937
M516T138	0	0	0	0	0	0	0	0	9667.082312	10986.39175	9833.883773	8367.066868	5142.045149	6096.81638	11090.87698	10278.22634	19106.28663	16372.53762	33924.07352	10510.86255	4364.673643	8275.835471	7245.442117	0	0	0	0	128.6437635	0	0	44606.50241	22325.13264	15214.66796	16733.7604	28033.58946	11063.70523	21307.85452
M554T138	0	0	0	0	0	0	0	0	18896.45511	21250.77653	18977.38523	17336.81499	13275.74797	14959.53384	15076.70441	14056.84792	66340.80608	56141.6869	30775.84705	46512.24838	54931.8205	44296.22431	104027.5098	0	0	0	0	0	0	0	0	0	0	0	0	0	0
M547T143	0	0	0	0	0	0	0	0	12157.48295	12414.7725	7849.680923	6966.8011	8615.1327	8132.789313	8501.017636	9448.396132	47180.25413	35357.14494	35392.45976	33278.05077	30174.17267	11526.6647	51092.44463	2739.672821	0	1936.064873	1318.829207	2703.940962	278.5353588	1433.990089	6083.62471	2609.114459	1933.971243	4681.71663	3501.661087	1032.160312	6858.333539
M229T145	568.2729839	5883.477199	0	3167.729863	2403.13626	994.0102116	0	385.3046864	52456.98249	60844.89667	40159.14713	39834.91131	45362.8251	30247.29856	45470.95692	36543.88477	72189.84618	63285.5616	85034.50119	62188.06928	46469.32557	36002.49579	59026.37404	22162.09285	5743.77599	13675.42542	18214.01873	24552.15083	7433.731688	8001.166186	80588.43802	44682.15282	51257.73796	75560.52908	88520.70383	21764.44591	49475.16068
M144T148	212.3253098	2246.263221	132.4600613	1043.800456	488.9640746	0	651.6762728	1006.780411	38237.77384	42542.16983	41074.74719	42460.27432	34800.73824	46228.017	34055.26743	37970.04494	13875.77782	0	44552.04213	36337.37148	66958.80584	46639.44546	69082.49853	15668.83893	8437.164163	11519.4014	14499.67185	13800.15737	11466.58325	7332.663438	66479.62151	50038.08861	53099.23711	50028.52734	53319.2018	25981.38264	33183.83481
M238T149	0	0	0	0	0	0	0	0	6725.221789	7047.391282	8303.83543	4049.134357	5743.423255	5656.380212	4994.330983	5009.166278	706.9135514	1173.558354	1413.817354	1158.542037	674.3664052	619.1365759	2509.830752	6022.37284	857.7903526	3546.301647	4779.132273	11483.39292	1575.242565	1450.472055	11857.18375	9067.981053	24558.80455	22803.21117	18977.24479	12143.60598	3476.772139
M422T150	0	0	0	0	0	0	0	0	9171.93835	7043.775782	9072.394907	7384.832212	7277.401785	4007.052833	6490.248516	6821.536061	7128.470581	6349.125141	8924.047941	3181.626888	2271.416502	4316.124309	4990.315168	259.2601716	0	0	243.1635938	260.4375173	0	152.3682521	45629.34418	19963.4641	12830.38899	15494.96944	24602.00581	8707.489262	13735.74971
M374T153	0	0	0	0	0	0	0	0	21697.0274	19341.62761	16430.25609	13438.04661	13409.01031	12832.8119	12350.31983	14644.28961	3876.129608	4659.744958	5785.423999	2980.483186	4067.787812	1091.025265	9082.318657	1842.511528	1975.582743	1944.460251	3468.853308	3414.566611	1854.824254	937.7393031	62770.83957	45549.88628	45685.21012	66424.19168	48247.67263	19673.77705	15028.37173
M246T154	0	0	0	0	0	0	0	0	14222.97761	12324.53138	13127.06227	13198.17562	9251.593369	6823.950645	8090.364065	7489.821601	5365.038973	5081.934612	5951.037198	2400.276421	1601.937603	768.0310243	5529.345003	25428.19918	1392.446789	11030.56462	7838.985924	18898.71061	5976.159462	4831.891249	24061.29537	7654.936761	31800.85893	30236.57096	31004.39478	10547.09378	8677.149583
M550T155	0	0	0	0	0	0	0	0	12016.63368	8251.7456	8566.702001	8860.101707	10128.04432	8533.168794	8619.084856	8505.003676	11673.91545	11569.70471	13508.81228	8784.047697	7634.363797	7163.717281	6439.390419	236.6025478	0	0	0	0	0	0	48558.37752	21031.19586	15168.59927	15351.74624	25895.5586	13027.52714	18078.9256
M226T155	0	0	0	593.456847	328.7542125	109.1218428	0	0	6790.545177	10247.39773	8858.822185	6638.711199	6780.219083	8690.171362	8932.912529	7789.793611	27969.02563	34677.18266	10604.41879	21839.38506	42558.8684	31254.00015	55181.34482	0	291.2843004	203.7598061	598.3741914	121.2204064	158.6781412	193.8610495	0	0	146.7582371	378.2706865	0	141.8625501	0
M471T156	0	0	0	0	0	0	0	0	19017.9174	18123.8671	14597.25094	13126.55747	12177.56289	11321.94962	12646.97097	11165.03494	3609.181217	4297.305723	4646.572387	1681.486474	1676.503322	1069.87288	1027.488303	23280.86758	5322.326773	10118.73299	16563.18198	23439.89801	5348.874764	7306.649515	44677.6728	26880.76394	33990.80964	39628.57085	27279.17125	20594.74733	25584.36098
M558T158	0	0	0	0	0	0	0	0	3558.63226	2109.393601	3216.450661	4052.714518	3804.272466	1809.295373	3234.003112	2228.170563	12461.6575	15940.57917	13797.79325	15112.46771	6624.975619	5115.738917	7348.267079	1042.991279	0	139.8364785	757.9425112	1164.447183	959.8544701	194.0289833	5060.088662	1004.461062	0	942.9440711	2255.731597	0	1075.285481
M140T157	7280.887191	0	1487.271318	0	0	2627.581022	4619.980466	5261.616639	28599.65427	21356.08269	16316.13723	18938.39484	17630.65499	17303.32303	16065.28211	13281.57572	12463.18524	18242.99935	20076.54222	29556.83971	16835.25475	11119.80301	18540.43551	20450.61669	20918.44678	17106.75251	16722.3279	12350.91608	22276.72648	26184.25001	15189.72375	11368.82824	18411.38168	19173.82796	9407.379992	14975.70144	12998.80864
M432T158	0	558.8631193	0	110.2054591	0	0	0	0	18522.9175	17662.02265	15979.62717	15650.68423	14076.53013	12334.71667	13459.47056	13599.84837	5272.110896	5388.068929	3236.323824	2924.186759	20314.66713	12273.15513	21832.17884	10313.57926	4185.498282	7051.737326	7757.332422	5857.29411	7457.438906	1901.947615	55484.0233	44130.68436	35706.31792	63609.06128	28482.56098	13788.42055	10696.044
M203T158	0	0	0	0	0	0	0	0	15765.76739	10483.5317	11901.30455	12845.58704	10145.44277	9429.300058	9539.896524	8560.786574	2615.84138	1072.279814	43244.05467	356.7861725	682.0147266	0	2966.396485	10750.63143	6624.846773	15462.1812	12670.85195	31414.85537	12853.60362	4202.258163	13150.74106	1049.480964	13882.47533	8208.212077	13456.23389	2713.979168	12059.15673
M373T158_1	0	0	0	0	0	0	0	0	3885.610382	4316.833636	3543.999789	4239.144988	3571.98425	4543.460245	3056.232651	3278.140402	15325.63371	15264.2889	16458.75316	14040.89309	10649.24055	5941.671269	9703.709965	448.4770928	248.4845135	381.819782	0	1205.605946	749.2999696	118.1103467	6272.854138	775.3252007	2169.856645	1023.718957	5426.461226	894.4815711	340.14382
M293T158	0	148.0410579	0	114.6532834	0	0	0	0	83034.8254	71175.28575	67407.31041	67538.41121	62677.3905	59761.41122	61825.21644	60084.4982	25222.31721	24505.64643	50210.17738	18653.01706	54331.30422	12350.6369	67611.92818	7693.285919	5854.764989	6570.128473	11838.53997	14334.51626	6621.374159	5285.313875	104443.3363	152527.1834	154293.249	161837.089	146772.4156	51756.08472	83748.39897
M590T159	0	0	0	0	0	0	0	0	9075.829218	12427.36699	10014.17515	8951.194957	10346.27964	9872.37018	10780.73091	11435.93064	48475.7024	38443.52989	18248.13564	36482.05618	61683.54946	41742.34645	56041.59061	0	0	0	0	0	0	0	0	0	0	0	0	0	0
M144T160	0	2569.302398	133.2571122	1987.371675	487.7344589	0	503.3699499	1946.568576	78154.4107	74171.71149	67118.24991	67556.53172	70869.24399	60111.10858	62164.38403	57718.75241	91651.30266	86103.79666	72788.63306	61924.44329	106162.6124	83550.00432	133303.061	37108.76333	14737.77258	18096.88494	27561.44332	35015.82896	20418.93529	18262.3209	141915.1312	98629.17942	85386.66336	96482.32106	97333.11157	53316.62803	56428.85998
M357T160	0	0	0	0	0	0	0	0	6831.77783	4037.649321	5788.986279	3469.006637	4813.994554	6585.063074	6067.94957	5035.271236	0	904.4318563	3645.739844	927.670415	1686.662936	783.7673884	3335.492204	293.8383891	752.8190102	1362.282838	427.6932319	1830.369806	2773.666351	815.9614347	18121.4691	12116.44505	9993.55347	15859.26144	22298.0493	16523.07259	9883.715844
M387T161	0	0	0	0	0	0	0	0	16605.60116	16427.12076	13774.8731	15199.76189	14036.48097	12694.56221	10815.05001	12050.08138	18121.42598	19977.64962	16055.07972	11888.99572	13892.40463	8023.940934	14813.51929	18036.44182	7852.766552	9074.002523	15193.05996	17083.76963	4833.036323	7319.451676	24996.62243	14558.43443	20750.30663	18324.30304	19420.90727	12632.08084	6981.565069
M484T161_1	0	0	0	0	0	0	0	116.3113848	26902.50071	25881.31692	25258.50513	24307.80604	20692.47144	18871.6474	18823.38961	19048.12011	27419.9985	25808.31217	30897.49488	19906.28207	26149.83531	13271.68068	35899.59084	11173.77325	3213.499495	7320.768504	8475.057091	10900.03386	5635.264405	4761.65288	48273.16262	29794.62607	39308.0557	38067.88056	41094.88181	22485.92079	21528.2867
M608T162	0	0	0	0	0	0	0	0	4224.450611	5489.893607	3019.7827	5083.706646	3767.022717	4484.428914	2906.24708	2514.362174	13769.36804	11927.10294	6263.052069	10364.64453	11931.52395	11944.36653	34866.10782	0	0	0	0	0	0	0	0	0	0	0	0	0	0
M316T162	0	1327.032388	282.418397	451.8402457	1016.703743	210.3652436	434.3008506	0	76169.5867	78102.48653	67350.30566	69986.6387	64316.48419	56340.94866	65497.56569	60967.69738	51212.85863	92263.91581	46911.48735	57233.48272	48037.5285	71019.72384	58538.48153	77789.08846	52162.79416	58894.20382	61500.61511	43844.89337	85826.10908	102004.902	53430.72025	53834.01828	72192.56418	50771.89489	74476.86321	52642.7574	54428.98754
M403T163	0	0	0	0	0	0	0	0	4929.177487	5293.892089	6568.193597	5950.619298	5731.161716	6230.165998	4842.354078	3782.0445	1022.078427	853.2887678	985.9815626	258.1972063	1326.968383	335.4903168	1546.99473	4660.383899	415.357725	2999.940516	1774.143038	7808.49949	1273.561847	2661.061953	27913.75798	15666.2668	25190.67236	22846.42629	13745.16093	6467.985521	6338.360538
M592T164	0	0	0	0	0	0	0	0	3249.551633	3580.209657	4653.204126	4741.115609	4019.939908	3460.61192	3618.961852	3244.032026	8482.10735	8998.384128	5350.292499	13175.35519	17578.35918	11952.93743	53690.57673	0	0	0	0	0	0	0	0	0	0	0	0	0	0
M388T165	143.5464912	0	0	286.0592926	0	0	0	0	18450.0926	17936.11572	16401.84201	17530.87598	15684.17932	10583.42485	13698.56832	7604.779299	17778.97204	20932.23636	12736.83873	10232.64362	16458.99492	11430.73191	23914.23736	9545.950964	2643.631105	6656.845666	5514.341096	4823.919641	2912.609466	1449.964372	44508.01775	48434.44608	31583.0409	40455.11803	23040.64147	11767.94867	8944.051556
M143T165	0	0	0	0	0	0	165.0475316	0	31054.27249	27818.64677	31134.76727	35612.95899	28686.65781	42479.40236	47884.81809	34107.3091	394050.5581	2461937.65	2887849.382	647156.2557	1606.65231	0	13944.71101	0	0	0	0	0	0	300.3569559	0	0	796.9344287	767.5978096	228.118889	0	25157.04669
M467T166	0	0	0	0	0	0	0	0	26894.021	26033.68175	23033.80151	27551.85941	23340.06057	20493.26986	22161.42194	19716.71439	23574.00417	25027.74319	17770.25007	19619.57298	12382.66494	9068.470518	23344.83083	4185.353877	444.1809107	3045.199553	5784.895686	6173.360692	2254.431914	1268.041364	65074.71905	47405.54566	51200.32378	52076.87259	48954.83796	22997.97575	46671.46708
M593T167	0	0	0	0	0	0	0	0	4897.358573	6819.062601	3903.473004	5158.979968	6475.470406	5058.630141	3465.554508	5571.102989	9379.713534	8552.985295	8473.982869	6839.026002	9411.863209	5218.930504	12644.50791	1718.403458	655.0243174	0	1186.05159	2564.193684	3070.63544	1021.059786	13570.48509	3071.866063	6820.370954	5272.23246	14047.14023	3919.092632	8338.541937
M168T168	0	0	507.3968954	0	0	1553.717272	1029.147528	1107.269455	5618.855266	4048.321356	6136.14277	9638.229762	8611.574674	7834.289279	8006.593233	8216.454668	972.8034089	1708.33997	2892.617738	2668.72698	20840.24913	15484.2243	23776.09927	2211.487958	3233.609098	3583.576438	5258.24174	27036.4516	9329.441016	11191.80863	1923.135841	884.0751978	1979.224042	1787.142203	2276.310862	3837.415587	4139.341547
M246T167	0	0	864.1601301	0	0	1804.163533	1953.295949	1007.907997	52390.49459	63773.80768	63867.95954	56585.3945	45226.81717	60800.61488	56803.73921	57589.10596	46619.16259	48930.0726	48214.66957	30193.89861	41246.47708	45828.58715	40578.45791	38563.81624	31966.73377	44300.25757	44878.93098	56293.39515	38923.68603	30512.96144	80700.19932	68806.50572	103718.6822	82713.75402	60218.73163	44916.49518	66256.09858
M188T168	0	0	0	0	0	0	0	0	8618.539578	7323.349178	7758.110636	8369.302669	7624.259498	5977.804876	7255.603251	6092.712418	8165.666396	2620.537784	1108.738481	3247.676304	8520.219899	8270.989163	9053.74967	24681.38485	24626.72728	3096.236286	17432.9421	4544.650231	1134.527535	2053.042143	11639.20034	1272.373267	15371.34634	1776.970417	3055.723078	1755.622301	8316.459396
M352T169	0	0	0	0	0	0	0	0	11637.69342	10309.08191	8447.484414	7960.510718	7719.181939	8043.202047	10914.80396	11274.63318	2318.376933	699.4787096	2868.787954	1397.382343	2464.219975	1303.559605	5878.516843	1428.114935	176.3676481	322.9174835	1287.172342	983.3965567	1284.215701	1189.967522	50600.26558	40006.91766	40732.09019	48043.20392	52633.37053	17839.86756	28709.52051
M199T172	0	0	0	0	115.1628576	0	120.0105264	134.8752029	6366.369116	7715.934911	5552.861771	6169.045115	5160.405368	3619.201427	6374.250031	3361.238765	16224.35513	22389.18727	14101.93896	13431.79998	2984.0506	1520.666686	7947.320892	2434.183082	450.7376238	586.4250948	1108.779634	3511.816724	1707.060408	599.3871005	15955.4282	6323.590563	6635.187256	9570.266056	12136.04111	3519.296771	7101.425149
M448T173	117.5924302	0	0	0	0	0	0	0	11164.36373	15088.92239	10198.71215	10960.18155	9770.264177	6767.885551	8970.668552	10251.08257	9817.525136	6539.779077	5401.497267	2815.674964	12262.63939	5738.800159	11924.45281	5455.903474	2987.025389	4263.441294	5790.141364	5635.53288	5258.871339	2688.500806	29807.55284	22944.05176	15960.38402	16812.44218	12536.07843	8753.21341	6676.84792
M284T175	0	0	0	0	0	0	0	0	12670.57647	12394.94252	15903.40121	9382.449426	12000.67234	10328.62768	12229.02059	11350.16664	20025.75547	13055.50309	17568.38198	11150.65015	5712.23052	2656.410958	13152.45606	3268.876338	669.8762238	3276.7107	1968.167217	4929.188278	1374.056481	2704.509936	27973.40848	21347.21258	22777.09463	25779.95405	20691.3202	7587.265658	16012.99581
M126T174	19179.88956	0	1856.510577	1489.796309	2661.031414	4331.503028	4648.188467	6545.182434	52589.53294	50578.50435	48274.42936	45340.96456	44799.02251	41287.13818	43055.65585	41996.34791	45640.45395	52027.46448	44527.77826	64968.67689	40190.82508	38397.71949	48200.72748	46184.43865	44797.95779	34758.4001	42355.01251	43361.16392	45887.028	61641.87428	47851.17664	46029.42397	41759.45691	47294.48117	36182.81456	33473.06146	31784.59434
M155T174	0	0	0	0	0	0	120.4081251	0	19816.51083	23939.75758	21915.24477	33014.66625	22341.21993	23008.00669	21634.14577	21949.28275	5377.77575	2937.30384	8631.238953	1024.443192	12688.61804	9699.104746	20412.49222	9637.574137	12237.05186	14725.4962	15060.46048	23567.7967	13325.03247	7446.157624	21680.49073	29537.81598	31509.42602	65611.58335	51006.59946	59792.49592	39306.20128
M263T176	0	0	0	0	272.4582569	0	162.4221627	391.6582417	9491.294969	12026.11369	11920.44645	9398.154931	8222.136231	8728.313852	7311.653172	6568.705665	12155.62934	11865.91344	16016.72794	5012.073319	11158.72873	4958.372933	11030.96724	5378.65465	2605.747121	1838.323169	2240.52149	2822.915801	3983.163318	954.1884977	42243.99763	12226.96213	22509.45429	20195.20817	22396.25773	6262.428727	13146.85613
M246T176_1	0	0	456.9972047	0	303.5864658	289.0263619	1523.02958	461.4240549	112322.9867	115537.221	103774.6107	114826.7543	98165.41945	92556.37312	95256.72784	96059.0266	80017.29915	101468.4242	79587.42149	63885.43728	72773.68389	73467.5805	109125.333	107333.3364	53250.08592	71261.16771	75159.41883	102205.3946	59219.36926	47686.81198	199163.7558	114574.0531	185151.6009	156728.5957	183502.4475	87836.62148	117406.5925
M323T177	0	0	0	0	0	0	0	0	12505.65991	17809.34357	10471.62349	14628.78027	9131.403573	12448.73122	9813.149251	10366.71605	39890.34035	34478.80018	36104.92427	22573.30092	12626.69857	6417.782604	24639.09872	1752.964791	796.0413537	1536.720176	1157.593154	2325.504799	623.4150312	588.6782242	32998.89594	4726.6381	9175.157822	8066.497498	23798.73299	5015.428332	11542.60035
M446T178	0	0	0	0	0	0	0	0	4244.047157	2577.315159	3500.20499	3993.12262	2198.323607	3147.088083	3057.152891	2147.852724	12315.90577	7342.852746	6365.787749	6673.338161	12828.04222	9781.627245	22283.32397	0	0	0	0	0	0	0	0	0	0	0	0	0	0
M265T179	531.2115846	0	116.0674201	0	1043.12117	793.574653	0	0	19348.72018	19689.82543	18485.99561	22948.19418	10479.41627	21496.40882	16401.61324	11075.1097	22969.11613	17402.16501	28469.82051	16261.42178	13628.25239	8395.60917	28704.98158	7863.97498	2949.617704	7132.988933	4824.224293	8981.714056	4891.501136	3470.570305	54667.67714	29958.58275	30040.33773	33412.03724	33513.11195	8696.145875	19867.67221
M373T181	0	0	0	8217.25932	2304.207998	4421.14049	0	137.4205694	12159.56032	13048.44149	11271.84505	10291.02066	11363.1138	7998.841402	9795.039532	7406.212015	5325.434778	10945.16113	9490.296422	5702.228752	6829.166947	4209.018848	7589.046799	9400.492274	9511.622718	2782.208048	9494.779028	7933.737405	2883.633728	3692.107866	19205.07541	14279.52392	9648.812884	12284.50709	13096.15313	7292.020466	8362.42158
M226T182	0	0	0	0	0	0	0	0	40153.33799	38256.28205	35068.79602	35270.05215	34654.414	25154.20528	33681.41855	24512.09665	83499.04057	94899.13708	50479.81828	66783.30414	92553.81948	72468.16298	207135.0635	0	0	0	0	0	0	0	0	0	0	0	0	0	0
M385T181_1	247.2301276	0	0	0	0	0	106.8573768	0	19511.74744	18375.68921	15957.24091	16606.87254	17459.22099	14028.80945	14929.41783	14813.21544	29248.50392	20823.48196	9405.678345	18117.66798	21018.73522	16781.96548	21047.4871	31028.29111	16360.2643	14309.85538	16051.64744	11753.50373	17934.12912	12926.09793	10860.19735	12621.88512	17227.09702	17333.05213	13583.07711	11397.34083	4667.358466
M394T184	0	0	0	0	0	0	0	0	12774.75633	13127.56952	9261.723832	9694.185589	9708.693122	11415.93452	8055.815026	5550.248172	1202.931814	0	1972.116337	766.3797285	389.348717	571.2723086	170.3676495	5283.552806	3994.293368	2775.605585	9492.694283	7926.966011	13940.59575	2951.675365	26180.39742	16250.97282	40122.47921	18333.53414	34787.99289	11138.88025	19421.58051
M238T185	0	0	153.6465538	0	0	0	229.5572028	362.9484152	19313.79796	14916.4661	15075.74596	19425.01208	21697.36126	16260.21591	13518.66535	16794.07542	23101.84165	25810.87208	31337.4246	8707.575506	36364.38409	26926.66526	72404.44151	855.0891741	905.3963815	1347.061896	929.9963065	2643.799047	921.8949581	1695.901723	11420.27564	13139.13612	16845.92818	14651.15733	14664.93813	6353.781571	5894.662708
M245T185	0	0	0	0	0	0	0	112.5539011	25931.23383	24468.32859	23066.76319	23795.64507	22150.66568	21909.1223	18597.10181	19743.42895	8994.264382	13132.64717	26245.29587	12511.17465	18665.57445	7244.068949	28099.77776	10536.71688	3952.117654	7112.01475	10634.44601	14203.09505	6047.081399	4654.684798	62126.72259	36535.62303	39403.23188	40674.11612	37444.9336	15992.9174	23685.23311
M339T186	0	112.8377107	0	0	0	0	0	0	34874.83444	56609.83709	61017.1438	51667.65216	57966.52507	54918.15187	34223.1957	43321.46505	35646.9725	50494.89397	45064.44092	19258.03758	107155.4398	76288.73364	108246.669	29341.88173	4101.183024	15451.9935	19253.82367	26637.94304	13203.88018	8265.805908	134650.6933	79903.3918	86356.20898	90633.64176	73218.3103	36807.1798	47044.32651
M302T188	0	0	0	0	0	161.1942767	115.74578	0	31034.2818	30531.73781	29461.74973	27399.73695	23716.43811	22168.2579	25662.72724	25939.03568	30832.82576	33323.32794	38137.18714	23945.83935	28811.0794	15502.32169	38730.53808	18895.00788	4085.577206	8817.714311	13620.73329	22401.44225	11936.85606	8229.630624	60257.92234	35161.50329	37549.12782	38550.94332	38854.59407	17659.64107	22766.67065
M356T188	0	0	0	0	0	0	0	0	33427.61651	32082.68361	30530.65846	30324.09417	22929.90976	26626.49932	27843.92443	26720.58362	17833.4581	34451.86175	24247.66942	14478.56766	15032.11284	5167.903079	15054.53014	9582.794603	4529.72948	6855.76103	7347.356045	13086.70368	6229.419307	7147.605417	78282.12409	54998.84098	70358.01005	68586.56224	71734.69516	40668.03707	45755.6145
M401T189	0	0	0	0	0	0	0	0	18782.67341	19000.67377	18560.05276	19963.77937	19217.67371	15485.67098	13521.60267	14171.1059	12075.3422	18956.31293	17856.2472	11543.60643	26049.03649	11496.16833	36868.97376	9992.107163	1120.212767	6526.847364	7712.285534	14182.43506	6118.808197	4652.369716	65291.3623	36896.6692	41381.57246	34938.68431	44896.68469	12017.48167	22974.61892
M592T191	0	0	0	0	0	0	0	0	8615.09181	6748.139043	7664.091581	7782.348591	6877.950361	5787.461201	6968.973749	4080.542979	37309.57449	38906.28952	39322.24712	27002.92339	10727.38595	5473.709171	13730.14786	2755.778284	1211.971406	1591.341198	785.6904783	635.2676329	1492.740407	179.6899499	1886.890229	140.1029809	2153.691202	1789.181307	4477.977721	1043.891601	1362.170806
M357T193	0	0	0	0	0	0	0	0	30209.35799	25024.22395	25903.92707	27608.33588	24093.79352	24600.06126	28470.42097	25565.82841	6394.374854	3850.117982	19662.22932	4408.646156	5016.468509	2576.963683	13983.17679	5661.501051	2828.814994	5438.496695	6091.479347	13485.87219	9783.582188	1622.010776	66914.3157	49323.67576	49008.88551	63887.43056	82239.57919	53016.1896	51481.8453
M435T193_1	1059.530701	0	0	122.5419221	0	139.6359081	0	0	20704.2624	18416.68359	16444.17154	16385.89392	16215.27699	20177.58401	20502.56856	12668.5011	22330.34586	20151.09401	10205.53661	20049.59734	22589.72773	34267.79475	25957.83566	19745.02816	13174.3723	10990.27758	15578.94471	14677.67353	14302.03547	13315.1972	13654.68641	14663.87016	14958.32844	17491.3263	14260.54118	9335.317128	9664.74608
M435T193_2	704.2818757	0	0	0	0	0	0	0	6602.354789	11885.13998	9201.534511	7406.044155	7520.59676	6768.93473	6540.470822	8418.10616	9375.44465	11606.47272	4832.298187	6771.934914	13757.60255	10872.60277	14650.00818	6845.216315	7260.980542	5702.535977	4823.95481	5154.780115	6616.333044	5639.103651	1955.802505	6251.749363	6862.131075	5281.510444	7049.842305	5178.383789	6019.725826
M601T194	0	0	0	0	0	0	0	0	12074.7247	14447.21172	11029.27368	11109.94166	10474.37109	9054.312205	9701.058909	8212.991906	2525.121862	480.2638503	885.2786838	478.7678936	174.1588641	980.8307934	339.3520719	30412.87435	14045.21425	14435.36664	19765.38328	25091.23196	13538.14872	13698.75212	14811.18324	8926.682981	18843.17994	18531.4436	19349.37953	14338.49173	15220.4439
M701T194	0	0	0	0	0	0	0	0	13513.59751	12559.44514	10164.75076	8861.080225	8630.003904	8701.501052	5924.504934	8067.210387	16684.12665	16155.02293	8085.238051	9609.305106	16615.13603	5844.930519	20264.69763	4764.968323	2597.196805	2699.185206	5848.809903	5280.392039	3509.031593	756.4346337	11809.9039	9747.233943	13398.34882	14207.87868	18087.19017	9247.061522	8879.968055
M245T195	0	0	0	0	247.3945773	154.1345477	0	173.6405107	27167.94921	24066.37609	23058.28814	20047.6792	19459.47585	20949.65762	19633.83877	19693.02032	13786.10158	14275.52027	22064.8027	8848.07448	20405.13042	12786.65981	24569.19542	9469.412011	1508.850654	4094.173494	8483.472349	15810.95496	4754.984995	2480.82583	55118.16117	31723.65245	34743.82445	36586.46798	36596.47885	18062.23127	25321.22793
M284T196	0	0	0	0	0	0	0	0	34901.38615	35307.17021	30880.18503	31023.92199	28341.26267	30717.70857	29273.23223	29348.98252	49888.54332	53865.16992	78802.84859	37093.90813	26704.22338	16548.0277	37375.4466	17411.39313	6145.768654	12795.68319	14620.23925	30366.68171	17592.57737	9769.087577	37035.32825	32771.44372	33491.30792	40951.89714	38279.54188	21211.7885	25645.70341
M300T197	0	0	0	0	0	0	0	0	44182.49916	45207.91188	43490.27236	41218.12032	35956.55933	36113.62864	39252.31612	27569.38154	28978.23432	45627.35263	33137.14777	47690.22318	21552.03697	26357.75134	39159.64257	51893.07723	36679.31133	34760.67914	33185.54133	36597.59053	51222.62417	59572.77149	32844.70327	40725.97605	38528.23304	30464.48178	21598.99986	30373.18763	25242.91397
M357T197	0	0	0	0	0	0	0	0	21316.23362	21701.75836	14817.61363	16789.41932	17800.8089	14483.14238	18024.81482	13361.60996	24326.25013	28871.01855	20510.76424	16593.81352	3090.600429	4299.429146	11703.02784	12997.68923	2871.750197	9538.016751	6456.104854	15325.70167	2542.658207	5509.861111	41435.40309	23478.46931	42760.55644	32197.73615	30249.44077	12907.28535	30284.23734
M342T198	0	0	0	0	1196.01627	529.0447656	0	0	23528.83691	29607.80543	20737.19794	21594.69063	21455.20591	16066.20378	18834.28057	22731.83574	26769.45042	34091.41945	34269.11123	25422.93464	20728.15355	6854.468825	32462.62832	7562.02795	4798.416589	6720.511196	9593.167406	16502.09747	9591.884392	2398.592509	42364.25236	30600.48368	28212.58008	29479.2098	31483.38889	11596.2055	17996.18136
M519T199	0	0	0	0	0	0	0	0	8548.88889	10365.9156	12046.80806	9095.993384	7909.939523	10124.98099	7269.890214	8038.103127	29430.52037	32046.95247	36333.54619	22668.4555	13523.0217	1843.952611	17823.96751	917.1682134	1252.36368	530.4015071	379.2099734	1338.631444	454.39685	427.0261973	15275.03987	3253.28236	6298.546583	5851.031376	6921.025563	582.8671512	3393.447563
M178T199	0	0	444.4959195	0	0	0	0	0	17306.71704	20615.8586	17220.5012	14359.15717	12358.91518	11971.61219	11158.55833	17139.9216	15045.31994	21098.58383	27283.45176	9750.120681	50616.29721	21715.28179	51860.04268	264.2845925	0	1320.572682	203.6495977	3082.134065	588.943905	201.1816147	8923.022104	7193.443978	11623.60978	11188.3785	9577.778414	5357.57087	3402.246989
M825T200	0	0	0	0	0	0	0	0	19097.59292	18290.20033	17605.38041	16769.35677	15883.04052	15645.55755	14121.421	15085.67995	39857.64567	39688.07707	51631.55013	28918.43958	13083.42318	11568.98826	22252.10278	9488.289447	1620.049715	6436.160471	8479.295372	9747.496799	1600.168009	2031.204854	50193.9184	20703.5808	30473.0258	26846.85777	31141.02548	11728.43132	19101.94813
M477T202	0	0	0	0	0	0	0	0	20181.42778	20545.79919	18553.83827	17823.06701	16143.04135	16773.30506	17891.15041	16172.94946	42222.7157	46936.78863	49401.43445	34254.84664	18158.86276	14122.61341	22189.1353	7883.475649	2852.352846	3619.17065	3862.102561	5541.130028	2016.668066	1657.310292	26947.05953	11509.04453	15502.94281	18723.18491	20677.15687	7712.613199	12775.00135
M336T202	875.7054333	1373.273489	0	2152.574457	582.1697399	456.0355176	0	118.1135849	12669.65304	13281.19679	10259.74381	10535.12208	13761.02252	7210.473092	9063.884194	9032.531046	18121.98935	14839.13888	13440.12072	9760.895699	12088.94586	6086.730786	19409.26288	4515.468686	2745.343957	2420.622492	6981.295012	8814.020902	6038.873212	2780.522038	26922.30034	18088.68127	14838.24617	18887.01613	20111.2692	7130.283269	6262.401138
M618T204_1	0	0	0	0	0	0	0	0	14215.13663	13932.30656	11892.25533	12802.74379	9376.837102	8738.49397	10573.2858	8427.072821	6052.700293	6726.41495	11557.54405	3701.732129	4266.653761	1895.266389	10668.27608	2815.636749	949.3663493	5043.64725	6712.037846	15436.86108	4401.434268	2552.41077	39065.03281	21322.7275	22012.98169	28768.29878	28478.92755	8487.257651	14273.21097
M861T204_1	0	0	0	0	0	0	0	0	10638.98711	10919.88728	9630.463184	8903.352196	8230.916507	8704.649301	9251.466116	7816.82342	7352.582889	3370.090633	15331.69466	2457.674503	6357.767205	2553.076537	9641.358462	6053.337188	1537.232488	1744.174084	2648.867016	6851.573693	2319.476382	2570.395286	35531.51655	15396.04154	21152.41988	22349.25686	34389.90652	10680.5139	19682.16915
M216T206	0	0	0	0	0	0	0	0	10003.6877	11579.93954	9230.157978	11559.28619	11509.75533	10346.12179	10878.78176	13700.10113	11533.74252	7436.605024	16970.66752	2352.336439	14976.94733	5813.30227	24708.89583	3485.65115	934.5586199	2026.447267	3675.527501	5172.520655	2369.444989	1197.091861	6157.101123	11266.94639	18617.61101	14884.88415	15187.26523	7990.958723	6551.281922
M1531T206_2	0	0	0	0	0	0	0	0	95185.95402	95338.20987	84422.80918	84627.09908	79374.29843	74072.31048	75844.62655	71729.45948	92545.41498	96402.33026	89710.23656	69263.77379	73492.68154	46499.81854	92389.9192	76001.74345	43830.63975	51651.60623	62155.87988	73103.10981	49821.58486	35739.41634	130278.8153	104844.516	126857.3722	138280.7645	115466.2134	67517.08707	74361.79309
M450T206	408.6958598	0	0	536.8409473	134.7575285	0	0	0	5767.85614	4882.058979	4601.868775	7805.390518	7818.815331	5160.948993	7978.633772	7057.932357	47755.24559	48168.5084	31803.82254	34657.04626	12837.33174	6842.089147	26763.95584	0	0	0	0	0	0	0	326.1284372	0	600.3094245	146.8102056	3902.044715	0	1355.483146
M693T207	0	0	0	0	0	0	0	0	5298.31175	4489.098477	5221.711301	7605.671462	6155.326599	2843.091113	5893.767308	5252.484108	1815.664773	1279.257973	2252.341755	672.9161984	0	0	774.8709077	7019.390333	1428.852813	3480.469508	175.6617083	10199.65733	1911.721855	1777.28844	25713.84774	19744.43638	17683.16058	22266.06507	16004.46259	5659.03057	6886.480395
M440T208	0	0	0	0	0	0	0	0	25409.99765	22105.44795	18155.85033	17020.58672	18822.44744	14423.55332	16571.58094	18709.44436	3405.242741	2440.872789	4251.017116	2180.976632	4550.243098	2027.514229	7621.660432	28370.44134	6985.752505	16809.42612	21996.43104	22490.58048	10610.17153	6705.647451	31865.88405	14128.2873	49224.33872	28039.10894	39951.97417	16605.70069	20917.13961
M682T207	0	0	0	0	0	0	134.1916536	0	76427.79523	73637.55875	67351.50003	66947.51797	60165.59481	54689.8836	59338.06092	51258.839	22804.06219	22093.98133	33437.0404	14070.91703	16285.33114	3062.299021	26244.77726	59469.15934	21324.55968	46684.31174	55422.45502	96843.17459	30014.74755	41173.24636	210467.5119	168487.9186	164190.8389	191811.8266	149834.6857	75087.69086	68542.29223
M359T209	384.8134296	0	0	0	0	0	0	0	12206.67819	11610.2854	8893.291453	8422.006765	8788.644263	9897.022815	5576.704228	9947.921989	10167.53793	13203.47546	15145.5086	7006.963266	11588.85536	1995.532365	18928.61445	2771.200207	464.787186	1441.537126	3030.261704	5959.564058	1733.083294	1224.934483	22704.82917	11516.81827	13146.66167	16377.52164	12655.40635	4884.194929	6403.426082
M416T208	0	0	0	0	0	0	1135.443082	413.609061	13895.19745	10256.04636	11316.51389	8670.487679	9630.402105	11561.40249	10049.18859	9443.445437	9540.451093	12451.45077	7291.930296	11060.59102	15484.67998	9285.85524	21959.75765	10602.68734	7859.824922	7095.271853	6100.519644	7309.762001	6512.247464	6630.286532	9056.536585	8868.472012	9884.972505	8102.36905	9360.643817	9542.679304	7421.65894
M758T210	0	0	0	0	0	0	0	0	14887.06286	15937.52005	14995.9698	14376.14212	12635.29105	12285.51437	13218.48271	12227.82438	13268.38836	15817.10129	13699.62465	9911.153955	22685.80756	9694.253699	29164.82651	4683.019224	667.4907874	4104.835517	4637.619367	11728.17403	5255.185398	2391.085527	26088.70173	12639.10622	18718.42527	17379.75767	20189.32132	8797.360617	16899.00509
M538T211	0	0	272.6975556	0	0	0	0	0	7144.142308	8179.744776	4732.537777	7414.122334	7961.319866	5269.519564	6280.257195	3598.541806	20639.79463	18847.89808	14668.37094	14044.68161	13601.99523	10296.71794	30044.96168	4477.73781	484.9340235	1623.582455	1775.322237	4937.858616	3583.69862	1608.749469	14171.8365	5782.374694	8098.980693	5802.527093	10154.90236	3370.301099	5723.268467
M442T211_1	0	0	0	0	0	0	0	0	33557.26711	43527.96998	26949.88551	28946.52521	25162.75491	37138.92788	26012.56419	22835.59311	27902.72085	33977.05258	18508.58047	26538.81462	28117.06638	19252.26792	25632.65487	32626.07756	23753.20177	36618.94526	28331.50737	25066.2969	43947.15716	22224.44509	26453.21927	38198.824	33746.12618	34034.9688	49823.9436	22305.0925	19103.57553
M442T211_2	0	0	0	0	0	0	0	0	17226.23988	17863.54254	15002.74816	21794.97012	17404.57396	13371.02748	13676.50623	11886.23926	14534.86041	27619.6304	5123.483625	13062.00377	14958.01827	10275.72048	12143.38668	15476.21139	10425.1922	10208.72097	16280.0233	13354.43073	23240.36704	12784.20107	14301.51462	13939.33895	18187.32732	23086.76779	22854.16428	11365.87977	13411.88291
M457T213	0	0	0	0	0	0	0	0	8500.199735	8153.870663	8222.449977	4041.153051	6041.311819	5939.616116	5174.672763	6029.962882	25744.68901	22794.8148	26659.90286	17559.97502	13184.52483	6782.909128	15804.28094	1237.874031	310.4195636	1557.374247	1759.829294	1783.797338	297.0827284	673.30513	6073.687484	2069.010251	4825.279594	5888.816711	3758.124551	853.3440499	2482.689435
M332T212	323.1242239	0	125.6896132	0	0	118.327534	0	0	26065.26443	18376.91648	18594.17244	17935.00634	18171.09254	14923.67754	17426.68722	14079.29937	18757.79215	10235.39975	26337.82378	15561.87402	16760.69368	7961.583932	23040.39448	12151.55149	5252.444535	7950.711222	7331.69939	9289.794821	7768.660102	2100.113583	30047.37097	19043.32103	30356.66723	21285.73221	18752.16165	12323.9611	18346.55707
M271T213	0	0	0	0	0	0	0	0	12041.28069	10385.07789	9455.829374	11749.13826	11642.56878	13676.26716	10531.12781	8951.728552	2640.243078	4694.477751	11531.78663	2268.786564	1474.491957	844.9379467	2728.80863	15447.36853	5321.654868	5147.313517	11709.74626	17628.87609	11426.79392	6995.934563	32995.79852	20798.69009	25754.46258	26568.89616	24540.59675	15027.83208	19477.23904
M302T213_1	0	0	0	0	0	0	0	0	31537.01816	31648.63139	28482.65311	26490.7004	26216.80735	24727.26444	23940.83391	25435.85301	30893.45032	28482.68701	35439.24669	19256.85699	17536.38757	5700.674847	26445.87183	14740.9516	5249.868586	11523.88813	16801.85965	24347.66304	9788.116984	5597.745335	67227.56279	41120.67896	45420.63732	47182.31881	39719.54898	15975.76053	25413.62919
M468T214	0	0	0	0	0	0	0	0	3911.508162	5975.103769	4182.174638	4293.631202	3798.556517	4723.606183	3056.192218	3696.113982	2352.990922	7339.340959	21354.024	3702.515089	20488.55891	15965.47165	25050.07554	158.6752623	0	0	0	0	0	0	2042.443221	0	2440.51624	0	5233.053048	0	1824.615109
M460T215	0	0	0	0	199.4092865	0	0	0	20221.10131	19927.5321	15771.00963	13349.56063	11387.97283	8855.321537	12692.11368	13397.4156	10285.75184	24301.22276	8586.357228	12891.00602	10984.13199	14817.58983	15396.75922	13892.08504	9120.312995	11544.22095	12347.43569	9177.691578	22499.89496	23180.23583	14044.8746	11693.56379	19612.47224	15956.33862	13914.32948	10535.62679	11533.13011
M279T217	456.2165445	0	0	2551.46508	406.7698386	0	0	756.3663396	31836.56159	31261.92729	27749.98585	27412.70086	27248.88345	27614.65237	27344.36829	32291.04459	21037.77247	30672.72173	33947.99862	16229.09724	19165.67097	7983.679258	27740.40294	16135.68129	2754.050576	10750.92669	14117.09642	21447.91389	10006.86392	5260.613805	73720.86992	41591.96711	48522.72043	50488.90739	46557.69214	21479.13013	33794.7575
M258T217	0	3010.105974	0	0	308.3916084	0	582.9550212	486.7938968	3131.042532	3559.008594	3822.982825	4314.226576	6037.29645	3424.186256	4808.938082	2766.076435	976.5676952	2247.74545	2529.165199	867.6637498	1751.327147	557.9649598	5554.658706	1062.612729	509.1437724	545.9466319	165.0953554	1443.991825	355.7726692	0	16307.44101	16278.19862	18794.32694	21960.62845	19157.43618	2859.359832	16178.60936
M394T217	0	0	0	132.2884186	0	0	0	0	13631.92567	12350.26274	12077.63506	7888.444799	8351.013645	8408.014161	8510.8199	10391.78497	38442.86242	44563.13522	26298.77298	27198.14996	15930.69005	8670.421801	21365.44679	5263.618653	3026.47728	1736.772291	4407.539354	2168.371041	3677.984928	686.9027775	4536.361572	1771.138921	2588.618224	1468.287323	7859.626167	4618.99543	2643.08507
M748T218	0	0	0	0	0	0	0	0	15067.49867	17805.74841	14617.90875	14128.64274	14638.85449	13629.81237	13158.10741	11800.69042	301.0502599	114.9594218	0	952.7757144	183.6861078	499.274239	918.6535323	42202.64759	20868.60691	23894.08439	25767.60973	33214.55492	20944.03317	17804.98619	11994.26036	7446.45209	16928.08146	15735.66278	18465.95652	14976.8825	17218.72419
M186T218	0	0	386.9924357	0	346.2180936	328.5323392	455.7965397	604.6084969	3670.869928	2119.765096	5113.621155	5201.828741	5695.36909	4859.538013	4596.183148	6451.443079	3328.370609	4292.22405	4980.059327	190.9800205	26154.54084	21906.03042	23919.0856	194.4868401	320.6932887	111.5286734	1510.241948	1436.526785	410.3867545	0	14542.1005	8900.716602	7602.444534	6878.213131	4056.570285	3581.636238	2010.271663
M699T219	0	0	0	0	0	0	0	131.6030709	6706.059609	7560.484094	6646.052451	5761.176571	5159.916703	6356.856908	5381.301892	4999.025162	11109.99088	10186.80048	2743.126379	5414.332737	16060.3557	13701.35916	15903.33601	7147.468136	2855.552943	3211.391603	9349.708702	2882.651237	2317.744498	2593.313421	1483.141823	2505.31737	4940.118338	9033.880002	1751.060154	2364.218076	927.3711566
M458T221	0	0	0	0	0	0	0	0	4458.583444	6525.680354	6083.618787	6195.032535	4579.444444	3471.691226	5585.657956	3913.661671	9884.351931	8340.451777	9296.667336	5433.748438	8653.516319	5452.462402	10967.31086	625.2946734	393.7600465	267.6140769	0	216.34404	0	0	14737.03328	7165.517365	6298.966283	5604.369298	14146.72811	3592.992163	9520.43329
M500T221	0	0	0	572.2407362	0	0	0	0	22687.39729	23633.38822	18566.86611	24179.81792	16898.69511	17667.38615	19680.15666	13914.70565	29117.47369	30110.39687	32286.63801	12372.06413	11528.84126	1559.035105	12323.68486	5969.374285	6244.59044	3845.961422	12696.45445	14074.7956	3797.306096	5711.512335	51073.77899	35372.4157	31912.46321	37094.72176	27860.86813	14162.75213	15466.65044
M392T221	0	0	0	0	0	0	0	0	1091178.566	1076146.081	1008090.275	975820.2956	941668.0384	914387.0729	922054.4409	901240.7971	192674.1057	192319.7244	366804.2244	133197.44	585508.0429	233621.0807	777080.1991	91234.75461	74605.82269	106469.9898	137577.3129	175137.2064	123012.446	62453.91615	3482634.406	3107534.13	2591008.478	3561609.245	3178878.732	1065948.5	1481531.992
M334T223	0	1537.259769	0	0	0	0	0	256.0031811	29311.7338	26034.81964	25683.6108	24240.6787	23076.95133	21235.89284	22345.44428	21027.59474	26039.86582	29583.93956	21533.05754	31813.46609	14647.43002	11715.57974	19322.89288	25392.91583	26105.95076	21249.64793	16181.23423	20654.89376	24955.25604	35945.15528	24514.92595	21030.89626	23816.68309	22051.83383	18800.23817	13358.37362	12496.83422
M420T224_1	0	0	0	0	0	0	0	0	15070.46319	15090.60837	15469.14054	13647.91296	11496.20451	13936.7337	13287.29447	10745.60306	26968.99454	28323.7279	19359.86195	19695.96645	42722.83592	24511.25316	44170.24738	3344.393127	1464.825719	870.3605163	1268.494605	1903.187174	2528.011439	1651.186678	15935.10248	8045.244711	3254.907286	9707.637085	4846.286177	2751.820002	4232.303276
M762T223	0	0	0	0	0	0	0	0	9135.884175	7461.105802	9322.667927	5913.837022	6835.00087	7388.226348	8071.094467	7413.261667	378.821889	187.3207396	314.3541624	113.4368815	0	0	292.9487662	26256.86193	18356.22155	15351.14435	16488.18041	12101.22811	16691.77249	6069.901787	2560.122384	1188.636736	5402.181703	3944.619917	8158.748798	10963.22195	5410.955944
M374T224	0	9673.812	0	2528.604249	0	0	0	0	22099.71328	20607.99101	17379.35941	17046.15843	18250.57852	14867.49225	15544.86793	16224.73641	22276.22396	28065.55375	19763.9175	17278.14535	14302.39245	8553.894444	18437.28215	18386.09685	7898.633631	10442.93254	12294.2709	13329.59904	9599.215467	9219.984431	31302.87194	17177.62244	21911.59419	36466.13917	34490.64701	12237.90124	14281.06134
M472T224	593.809132	0	0	0	435.2978876	0	0	0	16257.57334	13445.62791	13123.1686	14363.85067	13298.8267	10380.71358	8492.178135	8327.752726	5664.910645	4966.902306	7389.647962	3613.55367	18521.22816	7488.506091	16922.21462	7203.045667	2855.647679	5821.419333	7208.503771	5721.559173	4661.606075	1775.117979	34401.26179	31751.58999	20336.81546	34593.8125	16858.21658	7496.757152	7968.956538
M178T225	0	0	329.4048662	0	0	108.1644668	753.6654566	0	17898.05942	19343.88579	16773.89507	14624.42673	19867.45191	15022.48316	18360.44472	20027.43652	14989.25534	20553.69838	31507.62209	5802.317581	38685.9703	28738.97141	55640.73052	1042.484321	386.4583151	1782.803044	2855.670184	2011.440881	1145.807091	537.2267342	8781.748639	10391.57731	12625.29087	14729.49671	10507.6259	6473.569012	4154.112405
M450T226	0	2670.067751	0	903.8648245	140.9674915	0	0	0	11503.21394	13458.3934	10904.73852	10019.81066	9465.049189	9590.586084	11643.07137	8777.338011	50113.12056	69430.67402	26201.10255	52201.12207	16147.02762	10219.94067	30723.73258	0	0	0	0	0	0	0	0	0	689.5280421	0	1733.239762	0	470.1618036
M313T226	0	0	0	0	0	0	0	0	13390.00238	12718.93294	14084.18909	15998.95339	15361.13448	13441.40359	14564.15066	11609.72778	121.5717959	0	324.7150288	0	0	0	360.2499138	5298.635605	4300.08997	4094.636315	3532.492186	9819.414539	5645.240765	1225.648908	28879.44929	42041.33612	35231.5197	59738.91354	37349.74505	68649.20271	25651.6091
M344T227	0	0	0	0	0	0	0	0	18054.04116	17465.66234	11995.20358	13299.21171	9629.06088	19724.6505	23607.70248	21967.49106	20016.07359	25631.40607	43927.99396	17317.79511	17858.8514	8644.470256	21601.71608	11189.5259	2753.082298	5073.401654	10400.06409	15139.74071	7006.940076	6686.291885	42711.1601	41943.33165	20467.26679	44247.08749	21086.61783	8061.591268	12118.21307
M738T227_2	0	0	0	0	0	0	0	0	10457.76724	9103.20952	6117.678803	9248.664668	7646.829222	7720.529268	6754.479876	7205.202062	15040.15084	14400.76532	20803.24856	11937.23501	15033.20882	5037.035165	19542.41791	7451.35556	410.5077814	2227.751105	4694.129379	7351.990971	4017.688813	187.8170338	53400.41923	16819.24812	33625.16187	27147.42558	48050.54833	13709.94482	21767.82753
M536T229	0	564.2116017	0	167.5497661	133.3778975	0	0	0	6875.68607	7769.611768	7439.090556	6233.399272	3190.434738	5674.556133	7023.874866	4508.864154	29472.92027	28229.61729	18804.29773	20383.72134	12227.20276	6454.072446	18226.95566	119.7647748	0	0	0	0	149.8723236	0	633.9576663	215.1295504	1565.745466	0	4470.387383	119.4188477	3206.555788
M271T233	0	0	0	0	0	0	0	0	48412.05139	45138.28184	43837.42932	39782.17527	39391.77811	36949.88606	38672.50176	37413.93072	75784.05642	72637.31696	49512.87029	60836.54865	95247.77462	66661.02586	122585.4499	9097.25087	4212.175306	6283.95331	8863.721496	16845.88166	4017.191502	4326.577029	35520.43634	26469.43387	33668.54202	35395.76758	28719.32044	14749.20874	20302.32948
M338T234	936.1109968	0	0	0	0	0	0	441.2762972	2540.561592	4083.339708	4220.642103	3851.199327	5001.438417	4018.730595	5309.14263	5973.180626	799.6079545	1394.444238	1687.65164	960.6508567	4975.789666	2749.095148	7414.290299	427.54079	0	0	0	627.106217	107.9804035	219.8317835	18723.0595	21037.44349	12651.71183	18192.27203	11176.97547	4242.136942	7252.586864
M437T235	0	0	0	0	0	0	0	0	5665.735883	3106.043396	5055.622174	5282.363027	2401.177136	4875.148366	4401.69273	6334.102377	2595.136922	3150.899583	7433.093806	2674.091076	2480.843939	166.4228841	2183.247887	1149.34714	0	996.4636395	1104.029818	1660.909847	1151.851733	318.7077349	20520.02428	10013.63079	12616.11058	14941.07397	11197.49578	3190.598581	3952.231363
M459T234	0	0	0	0	0	0	0	0	16690.5726	14661.60285	12238.11152	13801.29906	12838.34394	11741.5172	12974.50483	13971.44239	28582.08253	32301.05078	31804.98998	20258.89787	19637.32413	11250.01056	26486.8626	2639.329817	2591.538353	1135.950706	2025.052291	3397.194089	551.8793818	1348.340061	20562.48881	5969.150324	17158.32286	12970.47213	15510.27133	6512.549778	7780.288679
M438T236	0	0	0	0	0	0	0	0	2962.263795	3393.400107	5009.108696	4965.256256	3396.827485	3446.926529	2773.09514	3482.7009	121.5686699	797.0144986	1255.354718	261.1295968	2527.884604	625.2393977	1846.828626	0	0	0	484.0286339	160.8883294	116.9117613	0	20077.91773	17793.74391	15700.54991	26086.91678	12520.02189	2934.410997	5351.776614
M878T236	0	0	0	0	0	0	0	0	23716.84545	24218.60472	21794.59253	21295.8544	20093.7255	19303.04784	17775.1636	18489.5557	665.7657554	1054.934589	393.9531352	0	1237.861826	980.2233899	1417.604434	68460.79365	31480.16167	46508.46937	38499.70182	51756.38688	37042.41027	24213.87639	12428.62713	5322.242288	18783.84546	16308.56899	22489.8166	18030.31156	22307.96677
M428T236	0	0	0	543.9772435	0	0	0	121.1807241	17859.13929	17112.29608	14827.93562	16296.46543	15426.53208	12514.19129	10990.09572	14028.5554	20174.36837	23341.29701	13124.08701	13894.49196	22110.22999	8976.107439	22999.70199	6286.855697	3002.110717	5701.113878	5310.128025	4407.604493	2774.039653	827.5950405	36572.7028	25503.50073	25013.72085	27924.66926	19638.56271	9738.628214	6020.415251
M739T237_1	0	0	0	0	0	0	0	0	12409.35145	9830.802109	10353.83726	10040.51774	9892.663779	6728.468834	7201.575322	9182.178773	2071.38747	2532.18542	5427.040181	2323.07826	2249.838453	1191.521842	3969.344055	11440.55105	4760.873059	10093.71629	9745.748597	15521.15865	3662.315217	8218.198697	20679.38031	20196.61081	20425.70721	25695.80447	18262.97122	10420.37238	9994.654693
M739T237_2	0	0	0	0	0	0	0	0	7363.245879	8268.352673	8491.714739	8241.569307	6353.157531	6306.238226	7235.083748	2606.345423	1502.996027	3385.693707	5995.35819	1138.255918	2511.862514	1479.158774	953.4964361	9248.165572	2921.246872	6069.203131	9314.252734	14177.15377	4913.36334	5776.803471	17241.87731	15941.76483	15048.54353	20757.35336	14315.79153	7648.232776	8654.962938
M287T239	0	0	0	0	0	0	0	0	10448.34997	11260.17445	11243.43192	10477.05704	6217.467018	7253.279089	10182.91633	8219.843202	29914.36667	29995.70557	29603.64737	22552.77725	27653.9111	13505.69821	33888.94227	583.2133713	0	537.5234012	1700.532741	3516.629721	638.5541246	0	6648.450716	2082.73848	6626.212177	5403.359154	4469.687252	734.7546817	670.9566982
M507T239	0	1350.648992	0	291.2813691	0	0	0	0	3509.307426	3066.083587	2997.936461	1968.54686	3219.134443	2096.772183	1336.180239	2894.282621	728.1747268	705.5203463	651.2255488	217.1535446	586.4749324	165.5627868	585.9663717	4346.042634	610.3707881	4011.594078	2590.147396	5521.041623	1861.666124	728.6427046	14867.66884	8387.358163	10676.30215	11023.76345	11499.92425	5904.071769	3566.335693
M863T239_1	0	0	0	0	0	0	0	0	4677.395224	5248.41579	7325.709939	5766.40392	6510.287178	9212.931812	6339.459718	6756.197583	61717.15036	43301.38355	46724.64001	37236.99172	19719.83089	10510.2515	37199.07279	2189.639745	124.8145883	411.6750419	358.894949	992.5158214	1586.223266	0	99293.45233	13275.34114	51864.6245	26692.89202	83141.56955	11361.84168	35324.8525
M350T240	352.7557552	1653.126081	0	794.0810398	220.2039981	0	0	0	6939.917788	5375.453547	6164.721262	2102.728716	7262.351265	6225.306179	5544.211269	4791.126727	3762.886098	5446.131256	9546.915759	1688.078794	5835.436079	2155.622376	5584.00237	3032.884164	624.8467328	790.5876509	3118.062182	3339.834677	2445.243041	745.2891891	16631.63144	10468.27518	13031.29327	8239.854017	10289.04178	6210.152794	4520.702643
M892T240	0	0	0	0	0	0	0	0	6721.729885	8740.005935	6833.905011	6155.654555	7057.38731	7600.56896	7373.987337	6616.162265	356.7813769	175.8821071	346.523035	292.8420231	0	194.8925849	292.9229833	28236.95431	17176.21901	17754.42858	14245.35298	14862.03868	21467.12883	6287.812067	1983.940584	0	2231.564161	4193.973566	8131.88588	6924.579608	2869.841132
M499T241	421.2765351	194.2506497	0	0	0	0	152.9398428	0	18290.28022	16174.2014	15586.96999	11373.33215	10730.0598	8345.477971	14350.40255	9857.555501	9516.73349	19300.27353	6007.450844	9585.300036	9949.959887	8771.688908	5391.260523	10928.152	9238.008834	9791.554943	14261.15259	10054.56745	16904.91312	9464.472617	11386.287	14464.52869	18368.43044	18383.91534	19793.5939	11794.91435	11854.65145
M213T242	184.2764771	0	0	245.4211259	140.2498938	0	0	0	31434.50931	34596.30757	32345.8978	30501.84297	29608.62407	28376.7352	27049.94506	29405.57879	17163.67765	18788.12758	26149.39294	10345.62578	1877.800173	1519.980911	6108.680616	8464.891714	993.15841	9440.578213	3507.453975	18326.32313	4954.685685	6592.030052	80574.08858	58561.54559	69668.96424	66033.41011	71990.99522	29420.00741	62389.83357
M552T241	0	0	0	234.6243583	0	0	0	0	9130.105492	7716.103989	10029.0135	6605.911215	5016.914387	8501.042653	6370.119976	10952.99394	7234.592863	9088.083932	29537.63414	7846.301142	34284.75446	19611.80148	33256.7046	0	0	0	0	174.2027465	0	113.7928327	1617.408405	166.850616	4193.744126	571.3356442	18738.62098	1224.733679	12602.07675
M544T242	0	0	0	0	0	0	0	0	6716.980076	5712.251796	7225.058033	5016.662	5645.123527	5789.85602	7535.380722	5402.791138	26617.42211	25691.99418	11679.17507	19256.13992	35594.49635	24046.79669	44853.63462	0	0	0	0	0	0	0	0	0	0	0	0	0	0
M789T243	130.5760585	0	0	0	0	0	0	0	18779.77117	21046.43517	16979.32915	17895.29348	17764.3928	15416.59508	17801.12591	16367.76207	9847.753951	7072.888337	12530.10574	6200.074488	7546.67693	1809.260882	11603.34	6126.033059	473.5092387	6445.72616	4527.218431	16909.14265	6737.958803	6317.322567	76481.21939	27752.36696	38216.26733	37248.17404	36681.22666	13035.49664	23127.45726
M357T243	0	0	0	0	0	0	0	228.8299083	22420.91844	28530.73307	20898.92238	24394.08871	23735.47036	18826.29499	22548.98965	20502.8319	25885.99833	27552.48601	12100.50723	19943.10737	18859.22911	14217.30978	20002.6624	27511.98235	19368.69903	20379.50672	21285.16201	16744.52655	40172.80291	21985.60918	20568.27526	20316.99822	32678.7819	24864.07309	30593.43295	20449.08965	16081.76832
M451T243	0	0	0	4885.915104	2968.575853	4057.0277	0	0	8386.187367	9533.523096	9259.874467	8935.367947	8439.562936	9106.100412	8002.851987	7670.373602	13239.74136	2210.674635	3176.858527	17181.15054	4678.5292	11382.48513	11271.40855	14165.33271	2705.310034	3856.97367	4092.120782	5265.416651	869.1214511	5663.96796	6683.525954	3080.273171	4175.35176	5637.235197	4257.459206	9529.967865	2295.729458
M713T243	0	168.5996631	0	0	0	0	895.5004252	1493.432071	62331.9787	61315.54397	53654.80545	51087.06153	50294.78379	43745.3986	46465.18886	40215.1465	65634.02351	90497.75174	30302.8308	41466.77047	45537.77093	28766.54261	45939.60181	58477.72943	38939.52928	41877.02483	56414.08287	34415.71497	59693.53588	47600.3227	47481.90443	51853.59397	69297.56509	53754.7807	69459.46058	42597.40151	38829.09186
M197T244	0	0	227.8969964	0	0	1673.997984	3923.889184	2215.863598	54043.30232	57893.66682	52856.52406	50882.15036	52361.41365	52625.95495	49442.63142	52226.52704	73827.39171	88748.23538	46132.04986	58460.79858	48893.55842	30959.69938	70731.00411	20777.03326	17986.05396	14198.49807	18134.77454	23758.20676	19762.34899	15780.10562	42776.52033	27700.15278	45410.29023	49750.1741	50415.10226	18025.13954	38436.34244
M430T245	0	0	0	0	234.9866991	0	17712.88187	23044.7026	168322.2269	161333.4601	147707.0113	145776.7183	143637.2827	114073.6385	133545.8188	112640.879	130151.8368	180816.3921	129048.9093	178046.4527	95648.45653	110414.0769	126805.9582	154262.997	144475.6042	126259.6213	125459.3226	128791.2843	160777.3218	218819.5395	146000.1814	142578.7689	143586.1229	136248.7395	121664.6585	120805.9894	118362.3564
M304T245	0	0	0	0	0	139.0073399	183.2705792	0	9230.615666	13396.74749	11555.3326	11009.01841	8675.42308	7193.620429	6633.089193	7433.69463	6395.858134	0	0	107844.3647	193.3483389	3252.593301	50309.81876	57379.61723	0	111.0224114	0	0	0	166.1442074	14480.01077	0	0	0	142.530912	32830.55121	0
M146T247	398.2304395	2279.269801	307.3881485	594.1039616	182.3506049	924.4648089	6565.241283	7614.563585	17142.04279	14374.04981	15019.22385	15341.80717	15610.03312	15466.63733	15101.452	14876.43108	11942.87978	5857.680187	6991.653231	7533.470545	13438.49926	7101.326462	12235.7076	40156.86298	21047.93018	19721.21544	25494.62993	30535.75407	23566.03938	20701.76882	4736.164442	3777.589866	3295.346069	2435.670583	4144.64619	1526.200399	3486.610421
M428T247	0	0	0	0	303.7597712	0	0	0	11497.24702	10712.22741	8514.26315	7454.430932	9847.172812	5950.574529	4816.280184	7047.935656	11956.48654	8539.321625	5073.624912	6268.353114	14674.02519	8397.588723	12517.91113	8222.768764	2116.209973	3143.347138	4985.049662	7195.541986	2032.428168	0	18394.76474	12989.33543	13108.48105	16773.08751	11886.82615	3082.689627	3551.909293
M378T247	0	0	0	0	488.8267882	0	150.4716003	0	5949.640227	6349.168115	6317.806384	6153.961702	3720.91711	7940.407806	3416.115291	5860.631411	7988.502949	5338.30174	6253.110228	1818.860158	4374.018531	2625.205193	5510.500962	2583.543201	2580.447532	1959.977927	2974.973331	4315.055614	2127.077642	2124.395932	19551.64338	13429.11783	13273.40196	11221.02804	13444.05382	4527.815641	7633.872461
M945T248_2	0	0	0	0	0	0	0	0	12191.76789	12251.86372	10628.73067	10005.65197	9263.363627	9666.467898	8491.107102	5947.545291	17541.97184	18895.95827	22896.1975	11023.15492	13410.73764	8180.075912	21103.69206	2658.896836	572.4659525	518.835715	1497.041283	2923.729795	2111.958823	379.0459242	16975.4632	4495.615849	14643.51468	11002.03745	17643.27373	2191.840227	10329.72236
M1008T250	0	0	0	0	0	0	0	0	16865.51985	16988.15673	15043.92069	14814.31759	14534.89226	12301.43017	12175.26172	13149.96259	2432.622639	3370.517755	892.7075798	1218.079597	4345.64322	927.6086031	1256.53406	50250.77877	19273.47519	38015.52257	26709.05639	34972.30048	24718.9605	16666.59895	4315.198365	597.0495566	9724.23617	5696.599917	12484.71803	9957.587247	11146.00035
M450T250	0	0	0	0	0	0	0	0	53805.58221	51756.57088	47133.16788	45529.70071	46886.48538	42888.23532	42933.43667	39334.20549	152782.7167	114776.8477	71491.92431	97401.7123	144544.2583	127695.604	299936.183	0	0	0	0	0	0	0	0	0	0	0	0	0	0
M729T254	0	0	0	0	0	0	0	0	75607.06364	74724.8866	69906.61654	66353.24512	63421.50728	61903.73708	63235.36879	62275.00632	69228.32157	72775.15625	70092.83701	54306.40867	103307.3229	60870.47672	142708.6759	42041.13907	15133.59422	24872.20096	34161.09782	45341.28882	30316.91373	23114.95697	127341.4248	67597.52343	85274.70182	75378.34789	94092.93193	50670.01134	60548.38893
M227T253	286.5219119	0	153.6378687	0	214.6757456	227.3023584	0	0	4667.267463	2389.432872	6464.324666	6002.873398	6891.962659	6332.653559	4910.783574	4148.860612	3380.405212	7049.834849	16573.97429	3553.050364	4772.259484	4121.141237	4186.937564	2561.909401	570.096177	1561.176437	1741.97864	2519.000293	1161.941945	1206.07446	14792.68152	11830.74795	11745.28274	10158.28417	7782.236014	3374.857628	9505.856496
M534T253	0	0	0	0	262.5828834	0	0	0	13653.32346	15444.69049	12859.63028	15228.89564	13196.88898	11584.16495	14409.04113	11958.42968	78959.10223	81622.86613	24347.83648	47240.2441	24470.64188	13660.11774	44681.82812	0	0	0	0	0	0	0	355.8053784	167.932659	1885.593282	0	8602.337373	0	5539.353652
M539T255	247.864583	0	0	226.0519085	0	0	0	0	18581.33469	17651.61628	16740.92186	16587.85781	15179.34154	15974.72969	16651.83271	14915.47552	39175.12366	43118.47694	39129.5405	29184.38073	19862.42556	10554.08178	24182.78892	15864.66282	2069.141724	9620.201028	10014.63477	10619.15021	9245.398531	4346.102065	22385.47448	10326.07924	15890.46204	13053.03397	18492.89258	7047.562322	10171.06577
M406T255	0	0	0	0	0	0	0	0	32255.05009	29399.78211	27775.30273	28591.8757	29719.68138	26812.28494	27356.25783	26041.05959	936.122958	141.5962252	2195.818338	645.4014236	12086.70095	2264.080666	14146.22486	1132.304935	156.2590065	1358.069235	385.5693726	2153.196748	789.9532673	594.100209	83724.96228	100192.0699	92140.05083	116878.5084	88487.55758	45714.10038	48011.05674
M423T255	0	0	0	0	0	0	0	0	13351.80625	13679.73956	11199.66721	13248.28632	14003.20202	10991.61406	9736.773529	9238.310469	17616.69579	20515.83329	25799.91112	9137.693377	13996.50655	3458.720397	23757.9446	2456.378521	2798.015359	5996.800556	3134.050519	6821.645592	1240.054825	1038.981235	17355.18222	16070.79743	13023.03512	20832.94707	19372.66465	8398.14742	3570.693924
M476T256	1394.982025	0	892.6725447	1279.427732	627.3641074	453.422093	310.2829178	605.6297856	8363.138816	8348.507328	7152.926093	7112.847826	7907.140979	6154.533492	6316.067532	5727.359523	2670.936579	4690.127833	3547.888486	2851.041285	8089.64466	5669.812855	13100.59928	3596.533323	2299.285661	3351.383965	5761.070894	2729.792944	4425.954176	3117.083582	13384.906	4476.962005	8916.377736	12412.59644	11319.22285	11890.38362	5605.681766
M405T257	0	0	0	0	0	0	0	0	28942.63438	27908.23706	26674.55139	35806.02128	22117.80072	21166.28654	23272.86477	19387.84904	23255.92714	28403.79301	26331.50545	15945.4837	36136.92564	16961.86671	58317.32165	2575.021831	4345.580475	2980.532933	12629.68472	22681.89266	6422.62627	4389.892477	51349.08359	42736.73915	33953.94196	49705.6616	30036.93734	27144.03446	11366.09674
M450T258	0	0	0	0	0	0	0	0	2001.721088	2847.102355	3006.406937	3201.496999	1542.852975	2841.476116	3191.698937	1606.598699	207.9765126	1040.063253	620.3831624	435.1015439	195.9852413	0	418.104876	1683.970109	915.9934238	434.8007799	2538.551925	4533.717188	525.8989229	1005.080695	12956.28907	12379.48297	11128.48001	12055.77989	5367.921091	3249.186897	2584.833308
M412T259	0	0	0	0	0	0	0	0	6180.334132	8463.535665	4566.310725	6578.497203	7149.161745	6203.384853	7446.510068	7353.409286	28412.71	28127.88355	16557.03374	20389.39103	36337.17551	18324.05401	49119.72719	0	0	0	0	0	0	0	0	0	0	0	0	0	0
M345T262_1	0	0	0	0	0	0	0	0	9995.118965	7138.942173	12067.59499	9628.54044	9523.497398	7156.603363	7977.800471	10073.82371	10159.2126	10671.89712	7290.214698	8833.831589	15075.17697	8092.93428	15350.78755	7802.475877	2720.244758	3460.806205	5280.804159	6301.939838	3868.470481	3510.779959	15060.17669	11659.8348	15737.37311	16544.34833	12825.40261	8119.238729	7904.65148
M385T266	0	0	0	0	0	0	0	0	27853.36696	27033.36499	22237.48397	20778.2261	16761.28497	14667.98534	14890.10225	13977.80858	0	0	0	0	0	0	679.5288435	37207.15679	7430.010765	21219.17814	22036.99483	39906.93221	15180.57908	23369.72544	21700.13614	63748.3568	65317.98436	89775.14328	40209.16311	61620.88905	13216.46898
M436T266	0	916.3077228	0	0	0	0	0	0	24350.70747	18623.64138	16544.2176	15567.55464	20683.68275	19770.59052	20976.74752	20462.50513	53394.9297	75341.34192	45084.73741	42673.77432	39206.87205	10879.21841	50412.38805	482.618609	487.4406521	299.438624	938.8197082	1520.747659	0	0	15837.85319	11289.5961	19743.01203	12763.2417	23897.71741	3499.342777	17035.24643
M305T272	0	0	0	0	0	0	0	0	22436.06977	21522.40947	19874.78835	18801.59202	17941.22294	16715.97577	16816.63393	16495.39409	3585.109	2908.590001	11081.99255	2944.326489	3315.879671	621.0257484	3383.535126	12045.14058	4863.234063	10367.6032	12557.0528	18687.19381	10341.65244	8444.201696	39561.98419	38642.96629	42899.74255	46468.88264	40985.94999	24820.7551	23172.36845
M244T273	0	0	0	0	0	0	0	0	5473.779601	6992.870466	4026.571493	3804.685154	4251.168384	4483.014092	4670.216312	5966.092335	2871.21783	3455.185383	1224.138049	1145.323296	48282.74502	17424.54932	46725.37118	0	0	0	0	0	0	0	0	0	0	0	0	0	0
M307T272	0	0	0	0	0	0	0	0	3331.439833	5366.879126	4901.882304	5658.10354	4577.479785	3006.584972	3687.736283	5965.608228	191.9493015	1122.067348	2654.305542	0	1419.663641	0	992.9681328	2344.000091	1470.216562	3053.246096	3092.681727	4679.329274	1444.16005	2069.124915	15006.45353	14008.31714	12203.1174	17130.44209	11725.51217	9148.553471	3622.2294
M454T273	0	0	0	0	0	199.5924408	0	0	9652.129278	10499.49996	10695.29534	9964.895153	5732.064771	7670.759604	6354.246867	7497.535342	9557.692906	11898.71162	3648.146068	5708.837574	13613.05935	7240.409845	10344.8309	1002.978709	785.7792319	2273.464089	1062.01456	2691.288909	593.5291439	713.5137934	20008.64113	13845.71497	15665.31446	18672.88574	13206.33463	5976.379988	1346.852741
M436T276	0	0	0	0	140.3370287	0	0	0	45141.5339	45406.37603	41430.40182	39909.1018	39799.34625	38320.26196	37027.88811	38310.69811	115400.1673	123346.7264	99284.22962	93781.32278	74439.5413	52741.68979	98869.05084	8947.429569	4446.892874	1205.722745	5581.074086	7409.148772	0	765.3979112	25289.55573	19093.19792	19847.99814	16969.70544	25569.57651	1209.713465	18214.93359
M321T277	0	0	0	0	0	0	0	0	9417.285855	9435.672352	7292.084374	6785.249987	7772.53634	10483.62451	6997.557274	6485.453989	5215.720848	6113.954475	8057.331953	2535.696033	3845.0956	1700.437876	2753.142211	3754.193673	2383.953632	3821.896997	5320.227495	4907.685922	3154.584997	1739.660194	19089.33903	15879.15115	16383.44346	17683.45667	17916.3798	9312.689255	9820.469351
M233T277	2198.504814	0	853.2674892	12124.92887	19853.24759	28478.69983	26368.62733	28168.23847	57297.46974	60825.34128	63406.96721	64364.37402	67810.28428	64891.48438	64249.34197	64750.20465	5709.057237	53296.45186	3031.90706	3319.517776	25369.44454	62717.81557	11080.27633	13203.3535	192078.993	3940.243664	406949.1075	91031.64932	6318.234083	4493.295414	46545.93426	40362.19507	21010.31074	72139.08572	12429.28529	27382.51172	16303.6213
M434T278	0	0	0	0	0	0	522.706977	0	40544.80095	39256.343	37692.51998	34533.93604	31547.13479	35067.12018	22952.35054	34664.40733	89395.91811	99120.52639	83891.18185	74600.59147	53833.37557	20805.71788	73296.35034	1006.331795	158.896178	559.6379226	222.2882358	261.0463994	570.2073294	0	30307.15571	13436.23655	34320.64357	19649.45045	41432.74556	4838.430905	38204.28243
M209T278	0	0	0	0	0	0	0	0	15297.31489	16229.80701	16778.7113	16266.18759	15551.48907	15712.22476	16652.36071	16658.41781	29568.66697	26731.1686	19252.90294	19364.49027	66190.01546	57146.14217	67806.61271	566.2845163	0	0	568.2150787	0	174.3278264	0	1786.257807	4560.048028	3689.679912	2485.212386	4856.989213	759.9554689	788.8468881
M243T278	759.9405502	5860.289019	0	1511.3319	1196.181549	0	1183.823492	1639.972781	15358.61615	16672.71844	12383.75992	21386.36002	12454.78348	13999.13343	16405.00631	12066.02495	46411.23588	5180.854478	5524.079976	41444.82776	902.095639	22787.27102	71461.38866	41321.20074	1848.315876	31750.09008	2529.530823	2224.554264	4035.566661	3614.568736	21970.01434	859.2227293	3491.182513	2982.971462	2548.429121	23519.22684	3974.085242
M345T279	0	0	0	0	0	0	0	0	24813.81816	24736.94912	23038.25382	22880.17459	20506.88868	20607.70075	21191.78597	20612.31492	10677.2493	13069.62532	666.6694002	1209.547637	94796.35672	112456.1126	173459.8675	0	0	0	0	143.3779621	0	0	122.7547167	0	0	0	0	0	0
M647T280	0	295.1150808	0	0	0	0	0	0	6801.486717	5197.556543	4289.567197	6597.545279	4657.907657	4501.117098	4898.012855	3661.986525	265.1944044	0	1101.403644	211.0319348	0	124.554424	670.2103138	6783.638073	1649.213524	5440.812486	6902.889175	6656.309581	3744.370511	2898.313159	11226.47077	6504.856125	11888.26598	13325.4443	12307.33979	4288.127498	4225.696868
M192T283	0	0	0	0	0	0	0	0	13943.82957	14089.54726	11535.04022	13777.12108	12279.86489	13140.94595	9080.515776	11114.31189	10946.40639	8100.039764	10584.68278	13582.57384	2519.598842	2895.62547	4942.930079	20148.27803	10164.08606	3949.798579	2742.89977	16410.64982	19127.34776	23889.62326	4693.695072	16246.51034	10426.43203	15479.08304	6950.135737	4753.944151	10043.27296
M361T284	0	0	0	0	0	0	0	0	37277.3719	39264.09063	38337.8093	35190.67206	33233.51205	30719.65096	34814.82761	31585.6461	20729.98973	19769.00329	1589.737099	3880.435165	153825.753	209347.5873	270321.8738	0	0	0	0	0	0	0	125.6737759	0	119.0165153	0	0	0	0
M452T286	0	0	133.5416388	526.7531589	0	0	0	0	9533.659629	10485.95433	8232.766759	6557.378546	7871.646516	6281.583388	4583.517365	5268.343814	2351.007124	4522.030069	11535.87535	3015.392182	15788.21754	14271.64373	15914.71287	507.3785644	120.2209009	172.9521787	0	0	349.2993591	0	23016.17752	3518.814725	16624.72161	13826.31701	10208.3676	6836.704552	11637.37262
M241T287	0	0	271.8116513	0	0	0	4364.938141	3573.087036	10137.02567	8424.494132	9238.479	8159.144528	9154.278964	6578.805108	8241.517964	7981.568231	500.1296595	15066.27544	2192.596744	1427.972828	3878.58478	459.2804461	2734.313269	13042.07291	16420.1089	10511.72994	18191.31339	23142.80924	14670.46007	11894.80616	723.8475806	809.9366316	4470.896713	4374.50905	7096.010596	4104.083267	3684.12071
M810T287_1	0	0	0	0	0	0	0	0	16093.98668	15414.90713	12766.36461	14480.05079	14388.12344	12286.26669	13327.39656	14117.28122	404.8304072	1269.031752	1451.704639	201.9258333	1643.248382	271.7135524	332.2119005	11909.38608	2748.75678	8865.54858	9776.909075	18288.11997	5073.178785	9538.018769	41729.52488	34006.13125	41160.35831	46733.22421	24900.12978	21484.55618	12062.25424
M554T288	0	0	0	0	0	0	0	0	9794.975153	8753.984988	7197.293706	9135.06527	7723.57253	7119.272425	5887.052398	5940.852067	3468.400683	6680.893899	4090.058059	2087.792079	6937.718265	5328.709733	8435.186852	2584.768651	1023.673101	1589.625022	3126.548866	3723.656997	1858.229711	1056.534711	23478.22372	28955.27686	11612.09801	19730.86252	11150.27128	5111.586821	4523.57301
M296T290	0	0	0	0	0	0	0	0	15774.14656	17705.04097	15774.60303	13069.54156	13616.13499	13788.75422	14833.88633	14106.83015	7909.842845	7288.999236	9827.967393	3993.338374	10708.23933	965.5302631	15406.17141	789.2019662	875.6988894	804.3385957	1407.797242	3785.526163	702.3017919	527.9068621	48685.97944	32680.72941	35939.89433	36796.90845	47792.86525	15086.02601	25220.27386
M434T289	322.6192699	0	123.0082564	0	144.5069666	0	416.4503664	0	78538.57733	76980.41341	72876.71078	69549.51844	100478.5545	66473.36111	68329.23583	68258.4036	290388.2373	204372.1387	198576.184	160543.7026	171195.7762	83296.23683	154335.4978	7363.210032	2810.815092	3190.119292	5705.500021	7529.806247	1980.681579	693.873167	44711.984	25549.85631	43501.25795	36359.69523	59889.78854	6563.837749	40464.53533
M574T289	0	0	0	161.6371283	0	0	0	0	9028.627212	9169.971942	8888.164288	9586.282794	5066.601295	5851.007636	8414.145911	6946.132968	7535.41175	11104.66578	3875.158938	8544.773935	4009.976743	7780.034966	8487.474703	8481.675304	7111.681743	6898.25842	5691.765201	6935.516612	12513.31781	13949.51959	7468.180364	6084.855277	7782.478756	5423.923788	8655.109914	5455.717005	7850.040328
M298T290	0	0	0	0	0	0	0	0	5175.414441	2962.208786	3955.963957	4406.475611	3830.612783	2654.805089	5079.029566	2831.734181	2557.924009	1396.280761	3420.273028	1241.065099	2481.989618	482.3356967	4702.248936	633.4262749	198.9731059	0	446.6706494	620.5527039	211.4097136	121.9982562	15639.45642	11932.03232	12914.32671	13524.67344	16813.58898	5003.893994	7527.784855
M503T290	0	0	0	0	332.7427441	0	0	0	20032.17411	19844.53372	17039.6032	17400.5336	17917.18824	19333.54009	16332.25285	17585.01422	23808.63812	27172.45207	18424.02522	14215.63893	22531.00293	14363.6401	22882.20823	16001.23161	1899.044048	6340.313889	8504.216773	14067.56839	5363.105182	4839.468081	32410.82174	27481.83901	29121.55083	31173.14946	20770.74861	9671.928831	12895.24406
M543T291	0	165.9475382	0	0	0	0	0	0	9161.87207	9970.872989	7107.071415	7006.392546	6655.301378	7411.993323	8845.698582	7875.903083	38896.78053	39879.72238	25090.36978	27178.07923	15093.13973	8943.562964	20942.4271	0	0	155.9826153	137.8964878	123.0934941	131.8940755	0	0	0	262.7898296	0	272.8073525	0	109.5252325
M564T292	0	0	0	0	0	0	0	0	1742.616605	3241.515599	3192.647806	3381.460133	1997.749874	2246.9968	2801.341874	3171.574238	9328.947151	9312.878894	3037.033112	4346.264499	19947.25576	15193.26105	35150.32317	0	0	0	0	0	0	0	0	0	0	0	0	0	0
M441T294	222.1567569	0	0	0	0	0	0	0	14393.15386	14109.90637	13601.50684	12220.49615	13669.5795	12502.62991	12260.00444	10959.11939	23426.27351	23484.13369	23788.29657	15012.07289	17275.48132	12588.11747	28188.03666	2676.252802	555.746223	2047.300386	2859.91857	2373.708091	1458.259557	424.5270264	26916.97844	15205.02151	16046.32975	16055.19923	18389.57019	5496.855401	9916.137188
M468T295	0	0	0	0	163.7284833	0	0	0	10921.45039	10593.44068	10905.94665	8739.077111	7396.592595	10175.03249	7710.170429	7023.575917	11268.11216	9335.756287	5453.431975	3141.838952	13044.53177	2441.995179	10864.3761	6687.410165	1469.393375	2313.032104	307.0202196	2581.387505	0	916.4354993	21022.49274	13791.06826	15783.58845	14445.87467	13962.76093	5058.413272	367.7012424
M452T296	0	0	0	0	0	0	0	0	13631.72571	12601.03592	8913.339504	10632.04124	9397.395419	9134.304686	8400.378308	9632.606953	765.4468155	402.0959568	24726.89192	3315.812179	30072.79243	28247.88062	28869.61001	1794.008906	0	903.9832258	0	328.6017151	1215.569875	196.2792779	17621.47423	938.8583534	12731.71689	8526.185945	10603.00016	482.9694123	10425.0098
M519T297	0	0	0	0	118.2124427	0	0	0	31252.7105	31388.06155	28673.83632	30042.90145	26895.48933	26846.88701	25199.33644	24865.32796	35661.8731	36849.98191	25196.16125	20236.72111	43234.65361	25506.07124	38635.4741	25645.54319	5277.485853	5691.088701	16134.94784	23165.29793	6169.694204	6032.889933	44342.95756	48108.64361	42927.10879	46416.86147	31604.71355	16896.86692	15999.88151
M198T298	5043.254869	0	984.7416258	0	1703.227504	0	914.0575108	1091.342897	15233.36695	17450.8906	14621.96547	13925.48955	13953.18414	12809.44886	13688.99905	14890.62426	13578.12462	19541.58801	15308.98422	21814.92201	14598.22896	11515.29183	16005.49916	15137.3526	14850.27822	11498.87973	13429.57385	14972.74546	16174.02288	21230.00398	13526.0671	12372.7242	13717.85503	11817.4014	11214.78114	11148.12971	13088.30113
M520T302	0	0	0	414.9539857	0	0	0	0	38368.16878	38149.09267	36516.83193	33545.63894	34259.90243	36404.50092	35356.36032	35833.38702	131772.4121	132049.1305	79647.37763	85800.05518	48118.91922	32460.26182	71984.09602	0	130.7271357	0	0	0	0	0	8073.750835	720.8030792	12103.82489	1305.546755	41279.77044	575.6416483	25268.16904
M484T304	0	0	0	875.3129147	0	0	0	0	16646.86671	14307.75357	14549.64641	12758.25095	11045.47464	10450.96879	11023.09032	8244.2921	2328.810217	4565.587145	3882.824869	1646.093299	4138.053485	1694.478424	2303.543154	10499.61981	3463.43913	8803.801207	7635.568601	11800.3498	3657.333514	2342.249798	32830.97786	30573.03762	30312.35601	37729.86058	19678.36129	13167.33215	5828.54147
M541T305	0	0	0	114.8690671	0	0	0	0	14417.19577	14158.37805	17600.8741	15201.32331	13503.04534	13847.10814	11354.8326	9330.374527	56721.59643	59051.13137	62046.06444	40021.50317	34232.62513	23941.46063	38892.52639	840.6963701	284.0848951	0	509.2250718	513.4150085	245.1125305	0	104.7282116	0	200.3728165	0	182.0206027	0	0
M429T306	0	0	0	0	0	0	0	0	1985.771564	1658.14038	1317.828634	1314.762501	1202.463341	1946.341467	1889.581047	1855.041325	1224.221613	0	703.3502021	0	12429.07968	10911.62899	23659.33109	0	0	0	0	0	0	0	0	0	0	0	0	0	0
M1003T307	0	0	0	0	0	0	0	0	5672.366497	7313.112617	2842.139291	5509.494998	5745.150869	4031.499596	4562.536686	3440.589018	2358.315171	719.950315	1464.767327	763.2618864	0	0	1406.54904	7945.788481	5087.373054	6066.864788	8377.430466	1849.677443	2750.30455	0	12948.51394	10147.21492	13466.53185	14660.95594	7676.19604	7476.955141	1480.310209
M1011T307_2	0	0	0	0	0	0	0	0	15539.35165	13524.77039	13606.7838	12985.36378	11750.40976	13148.80331	12492.71143	11810.24217	2872.921619	2351.881092	4350.588232	1815.89065	1902.641776	493.0671072	2096.016455	21212.96162	9941.779983	10129.07558	19152.59849	16126.2005	7522.453589	9776.355516	29251.27482	20820.50442	26159.7747	28096.65982	18534.34912	16384.36958	8586.28739
M371T309	0	0	169.0131502	905.9797655	441.9555382	376.454804	0	0	4597.636008	5875.214255	4405.131129	4365.414914	5444.138348	4211.601114	5896.736017	5075.200394	4475.646179	4060.998212	1328.671174	3578.998256	8165.917479	2189.591899	9937.950791	2226.200025	0	1204.956416	514.6105252	4397.205573	226.3391122	330.4639567	15993.79034	16952.62368	13950.24116	16670.12408	4828.724085	2281.415048	4034.788769
M159T311	0	0	0	0	0	0	0	0	66685.89953	68454.89711	69436.03563	68978.21886	66946.21761	67280.5714	66473.77737	68656.67719	34178.47416	34108.92737	48521.17098	22348.5456	74852.77145	56404.80844	101526.5327	47968.76303	38624.31154	46989.60254	59177.70019	84536.74947	48032.3302	42563.93648	69924.11062	91670.03458	102048.6664	117918.7058	107669.856	85231.55599	55502.15964
M456T315	0	0	0	0	0	0	0	0	10989.62739	9727.83497	8327.973193	9769.807523	9112.150882	8812.646133	8098.71712	8457.316551	10204.41972	7508.215625	8517.063055	5510.892162	10803.35215	7547.988233	17924.97014	3270.912965	2213.895152	4262.630827	3425.933713	7941.004391	4034.922575	3714.01476	12803.88298	16107.32411	18137.55075	20739.03442	12260.32485	10541.71711	4872.445936
M576T315	0	0	0	0	0	0	0	0	13962.82821	11577.85266	11043.02476	11374.34533	11214.85273	9842.3718	10029.53435	11057.16093	10221.57997	5787.574496	1595.270191	6200.127488	40036.82485	28772.04351	54514.19982	0	380.6373047	136.4518069	0	1087.154051	354.3975588	0	10959.69904	11341.72255	8799.630227	14173.68806	10786.21358	7685.316762	3997.554475
M464T316	0	0	0	0	0	0	0	0	22778.94695	22577.28607	24122.98097	20527.92078	21069.44461	20535.19058	18470.05043	19535.77768	31501.99457	30040.26483	27046.79946	19804.42406	29334.22522	20541.19023	39130.9077	16439.19497	3656.967215	14104.7546	11741.34131	15944.04278	4734.82433	2978.075328	27787.3581	28496.73802	32818.27105	37550.73299	27009.73728	17483.48828	15423.30773
M409T318	301.9834132	0	0	0	0	0	0	0	12504.85686	6024.528551	8886.63567	11695.71762	9325.026402	9091.714693	9334.119287	10282.86357	6592.183031	5366.720291	3427.28377	3717.837443	25114.09493	8617.106151	18016.40892	4426.350063	1126.310909	3034.912449	2601.575869	5029.724907	1213.45917	1449.413765	23937.03396	36679.55848	20953.18946	28977.78101	8581.337622	3191.140522	4406.34907
M519T318	0	995.3753333	0	1263.490834	0	0	0	0	14152.60161	14060.59515	18264.3881	13856.66669	16927.90511	15878.63053	17349.22921	12993.78119	43664.03141	47389.36961	44572.70395	30415.90864	27613.94926	18299.73465	35308.30526	462.5059601	254.6439868	145.3940284	478.3613093	339.2035068	243.6361659	0	7321.511412	771.060787	7913.373141	3546.345746	19034.41253	2661.846909	14077.98844
M518T318	0	0	0	0	0	0	114.5520622	0	70507.15433	72797.15997	75567.32358	69323.51985	69207.73646	69625.11185	69646.84361	73199.89214	169362.5323	175060.7176	172031.0963	116880.5106	103069.9908	83977.34941	129502.9626	1111.260916	802.0298249	471.0045083	660.5033489	1120.655295	576.9776266	147.7698536	32325.49272	4772.22801	41612.36366	11348.8195	83239.70849	8372.858256	61647.14163
M776T319	0	0	0	0	0	0	0	0	7939.924853	11596.35797	11577.08822	10070.01095	8440.372246	5165.465892	9675.783049	9563.504802	10702.52216	10022.95504	10710.22696	6969.96379	11039.86914	7348.358539	20428.48381	5862.689359	1356.709991	1748.794455	6526.474234	8509.58557	3837.89742	754.3864137	11475.84888	11890.81563	17101.3279	19953.65853	20449.99367	12207.37081	4837.467946
M307T320	5411.76104	0	0	1165.133986	0	177.5464458	608.6510481	0	14611.04372	10700.04571	10051.08656	7045.427783	8868.6036	7360.396454	7794.094808	8655.515935	12816.99497	12956.24348	12211.57075	11031.25322	10459.57779	7102.639739	13705.89808	3353.889199	1489.474352	2614.829527	2966.03731	2669.846752	2877.366991	1386.012508	8508.767883	4033.303846	6859.872784	8909.675911	6624.528988	4410.172601	5363.453842
M292T320	0	0	0	0	0	0	0	0	8349.739425	8896.48761	7570.97698	6831.766306	7800.106306	7497.141475	7698.162799	4734.251443	7266.230764	6892.679622	9710.578275	3354.576373	8579.713919	4789.126909	14814.02286	2083.530125	169.1989318	1744.507262	2847.372519	5323.277501	658.2980697	0	12184.5442	13373.42926	12305.61207	13048.51559	13879.34156	5482.541686	6142.540258
M258T321	0	0	0	0	0	0	0	0	7900.894624	8727.826779	6816.853086	6580.691639	8876.789484	8184.481014	7767.615836	4029.428523	7705.128504	6807.472069	6939.181461	2348.938723	13627.61168	10989.60027	22841.96466	0	0	377.6231885	435.4183399	1577.103019	1124.797525	293.5421312	13013.92016	12107.06664	9988.118603	14175.1668	11977.23477	3686.456506	5339.636845
M428T322	0	0	0	0	0	0	0	0	4637.062854	4022.562524	2911.245728	3695.268223	4570.971027	3745.313955	2954.095671	3747.069143	18323.00605	16071.99859	24235.74911	8081.069705	18284.97207	10260.49377	19893.99908	455.9226921	117.4291404	179.0574612	502.8958161	442.4279673	169.0383447	112.547304	1034.846801	669.7939789	2360.37646	1232.804877	2248.165338	129.0270212	594.5794623
M536T322	0	1014.380983	0	735.0573041	0	0	0	0	32078.28137	35737.97578	33170.40771	29904.10068	28881.22299	31577.7393	28775.05721	30840.32284	22759.13357	30366.82223	49314.00967	16274.99021	42477.31992	41936.80222	40008.54316	1088.455624	323.6952092	226.406077	431.071404	600.2613061	773.0468612	128.8621939	27696.06069	3767.203348	21467.84751	11434.81467	33700.56658	13619.65913	32706.96662
M556T323	0	416.5462972	0	225.4626298	134.2733126	0	0	0	6369.210702	6585.826013	8315.802241	4464.00555	5941.785872	7179.226392	6483.046778	8582.114684	3731.523935	10201.27375	4199.47809	4694.78071	10607.80769	5644.051686	11780.83603	4803.240545	1678.126067	2651.449519	2509.862462	2913.11008	969.2224553	1694.6683	25869.19177	14752.14983	12450.59749	20563.34165	9219.546053	3671.927145	4886.410529
M610T323	0	0	0	0	0	0	0	0	17646.42695	17110.51475	16444.24553	16090.66371	17265.41262	14712.30146	14674.38883	13739.7189	8503.559342	7204.066518	7493.60532	3087.29847	25326.81282	10377.82251	47557.56211	1737.87342	0	771.136546	1666.690764	3586.154103	1970.757857	2454.535413	27699.17873	42794.79713	31513.2409	46332.86303	25087.119	23439.41414	11052.14993
M188T326	0	0	0	12905.54726	13232.31741	9339.149327	0	300.5285278	134151.0933	132393.5269	124997.4526	123951.8489	120219.5259	116464.7093	117520.0945	116592.5635	14727.43606	729.3848493	12545.06461	3129132.562	10229.23251	12943.37964	624.7972378	0	10227.48444	131.6040131	3792.372041	1923.751198	6964.341412	8503.043955	11819.3319	39061.83207	10753.75329	6888.964771	792.2115247	2531.140143	10919.37533
M447T327	0	0	0	0	0	0	0	0	538633.8054	533523.8028	493435.9328	479429.6552	468255.0581	445921.7835	448758.4465	437013.6782	394009.3547	446142.0339	303468.4737	98585.60371	1922516.35	1411250.047	4249313.047	41550.55039	40121.01171	32182.25157	48112.54607	72814.77357	65809.62891	69060.87575	40299.76522	40392.23442	111169.2821	68325.57215	102044.7841	69978.05468	52032.52902
M546T327	0	0	0	0	0	0	0	0	34344.82024	35327.17722	28866.95605	29905.98832	29436.84943	30906.87764	27783.94564	28253.8913	49999.12732	51620.54739	42129.11477	40928.69005	35758.97114	20255.27301	34369.61329	22579.26837	9522.734038	11196.56274	16067.62608	19901.32864	7129.887958	8346.56097	59088.9301	48812.28783	43103.69408	41130.59276	34604.94199	11094.43441	17201.19727
M179T329	0	0	0	0	0	0	0	0	17506.09543	19161.32799	16359.94946	15808.59121	14979.52268	16589.41654	15466.67217	15853.69164	19408.07336	20054.83702	16809.34678	14799.65272	23865.50434	15514.23705	19596.10702	8908.32354	926.3290442	3812.372186	2850.464048	9757.136221	907.510865	4093.348727	26262.11453	20199.56831	27151.34804	27863.4	15208.53269	10294.05699	11255.5175
M465T330	0	0	0	0	0	0	0	0	1593016.079	1578956.45	1483130.298	1429466.304	1399886.437	1333838.518	1344813.813	1301575.237	1672363.366	1894436.185	1617708.304	394400.2901	4854531.419	4379629.646	9590477.403	236184.8449	145895.2656	244054.2374	185642.9192	296713.3488	251633.5319	216698.6188	206021.4762	183161.5823	443725.8312	297715.078	507499.4965	270655.5777	272206.9844
M781T335	0	0	0	0	0	0	0	0	3181.478433	1975.794451	3663.431576	3735.81027	4975.634883	2486.276772	4010.18519	3762.285325	188.4085286	718.9528215	1350.295702	550.0881789	508.0398788	232.7965772	628.2827847	1649.323405	1367.596011	1223.052697	3256.020857	3008.303981	2228.073182	2159.886918	9612.382811	10850.51372	9007.546122	12815.82388	8799.376867	3014.586749	4271.828847
M165T336	0	0	0	0	0	0	0	0	11157.77686	7207.172767	7779.547235	8440.089393	8737.066519	10032.38017	8503.877253	7712.331589	11944.13678	11531.35666	9671.684077	9196.246141	7222.815378	6754.023853	11543.88113	4779.119225	2252.122855	2586.444795	6365.727811	5103.38336	4591.698639	2424.493778	6770.930804	5476.290917	6163.84214	6632.223323	7083.249579	3437.009013	5579.003151
M776T335	328.5976973	0	0	0	120.6424467	0	0	0	104317.5959	109148.2734	102605.8994	99962.96441	97907.95975	95629.03155	94973.61172	96861.04803	20002.98189	23571.47324	51489.55381	15658.28568	15823.36265	7704.698532	23624.23708	62962.74551	49561.35369	49499.15724	70464.39406	110097.9761	64769.37577	50340.52774	199504.6154	241000.0702	251180.4667	292440.6617	226887.8361	138540.7042	113475.1629
M189T340	0	0	0	0	0	554.3977467	0	0	27172.00328	27474.33775	26939.46968	24004.86663	24307.79698	23979.47346	24997.01228	23089.98662	56926.92345	49026.22446	50913.88282	47357.09039	29866.61005	25097.86861	37768.51878	10793.54116	3670.770079	8834.150126	7487.434225	5555.67222	2445.868176	1808.447442	32161.46209	17964.39982	32061.27272	29195.56187	29054.44358	13514.5646	20914.58954
M547T340	0	0	0	185.9508286	0	0	0	0	22332.40274	20369.49416	17532.01487	17894.6065	15114.55726	16444.20532	16920.72623	16593.79776	1848.698219	2623.274122	5680.912256	3250.308349	10672.51243	2588.002769	8599.877688	53179.71721	28907.45567	35109.0333	53246.95154	75056.5861	39940.96816	29888.15506	0	132.7635972	334.4838909	313.0265528	0	0	0
M257T340	0	0	0	0	0	119.4621387	244.8187008	0	13265.87478	13592.21707	12800.68621	13613.03869	13134.44961	13923.16858	13355.2588	15797.33299	19027.78418	14469.09044	14687.94184	14157.58673	19685.39314	19201.50557	23431.6094	4849.41218	4168.562736	2633.837859	5860.175145	6431.67438	6100.61566	1958.910843	5969.507026	5509.065137	7644.578202	11870.5506	7778.536142	3258.08246	2137.741153
M545T343	0	0	0	0	0	0	0	0	18523.64504	21100.10804	17728.11382	17386.40853	16680.00436	14119.44807	15920.27646	15064.22805	16511.85347	14935.65778	4502.043049	15259.30814	83319.26897	77030.61836	90427.53854	235.5209721	370.2384422	432.131094	525.8922034	1811.577473	175.4016753	739.5216928	1894.282033	3424.306943	2908.173572	4422.388188	936.8356861	794.1311473	570.9167513
M561T345	0	0	0	0	0	0	0	0	30859.94482	28539.06158	26673.69061	26664.01631	26648.48976	24560.5694	23590.56571	24607.55259	35036.48184	32452.18319	13831.44109	31497.18497	115677.1752	117063.9817	123462.1224	632.0087324	412.4350823	2071.904457	192.8642968	3023.807675	867.2164559	1299.397964	3754.735925	4877.970167	7100.48718	4084.151568	6900.119681	1137.197852	3411.238723
M261T346	39912.78628	0	832.9260449	3446.457141	43302.58686	82378.6997	28415.40891	31098.3966	122998.2451	130600.2425	141162.9136	145582.0015	151652.4032	155644.0741	167164.6657	169795.572	30299.6125	96951.9556	27682.39009	31117.73562	70179.38141	189383.6459	23870.99095	104386.8525	213042.5134	9036.036062	378962.7389	145839.162	25825.46211	162364.2402	124888.5507	97697.07769	47826.55102	131271.4947	56947.56395	91679.32475	46467.28266
M524T348	0	0	0	0	0	0	0	0	808807.6392	815596.4736	737123.5874	712377.9054	687691.4166	650711.5331	671535.2202	692007.0686	117200.957	211122.9235	210497.3393	103914.7264	261121.4877	173367.4946	271048.0563	755399.8108	517914.0803	560500.5841	818526.2329	742966.6817	477546.0644	304175.2534	2100641.368	2120451.98	1363181.772	1926780.733	1385365.909	888365.738	526932.6012
M465T349	0	0	0	0	0	0	0	0	10584.25208	7264.274141	10037.78465	8697.875654	8375.80735	10029.48621	8446.422246	7264.636486	18745.44131	19514.437	14753.92995	10746.6329	33062.24837	28333.54876	63187.0318	1591.301883	598.1582601	2112.424752	1727.88089	1624.380398	686.9597616	320.8225738	7055.365909	4406.614671	5268.499105	3299.48935	4150.870169	2394.613709	3746.254347
M642T350	0	0	0	0	0	0	0	0	42230.83845	42829.73334	39718.88357	37912.43901	35828.98467	36798.75892	36221.03168	35325.00423	1834.716309	865.2692044	1115.116476	2948.247023	1858.265843	621.5284858	4135.381452	29199.04723	20771.04453	27347.65882	30172.63073	44933.95912	22114.21298	22072.24209	90216.74994	80896.9305	100186.7021	108254.7353	79082.21984	56187.47702	45564.78708
M546T351	0	0	0	0	0	0	0	0	347143.4597	342913.1094	330501.7288	328105.4371	307461.1944	301739.4361	297859.2107	298279.1852	17883.63921	18544.96419	40514.34143	12002.882	21734.09402	11489.36205	40051.10945	270274.9901	181070.5456	236801.7744	265449.7658	353795.6938	195306.3473	179789.4615	743301.6025	652954.1814	792610.7422	825909.6306	664851.5139	430914.4796	416459.2472
M644T351	0	0	0	0	168.1576622	0	847.3100047	361.9542248	2711012.934	2715619.775	2600245.793	2551692.207	2438531.833	2408897.815	2411485.542	2357165.973	134063.1193	141774.0458	334314.2511	89570.51172	166689.4537	90260.35786	306051.6433	2108082.338	1439819.589	1928416.963	2118806.917	2798476.019	1622329.246	1447007.495	5714393.314	5020132.588	6017227.566	6314930.825	5120513.695	3419643.291	3353251.331
M583T354	0	0	0	0	0	0	0	0	11371.66146	11036.93141	7256.944838	11967.78708	12805.93378	11042.32512	11522.77165	7937.142198	44511.35231	45720.72667	33178.06834	32934.24842	26935.09293	21327.4886	38927.01646	774.4693515	0	568.7768637	0	0	204.0755216	131.4143757	0	0	0	0	0	0	0
M261T354	0	0	7153.343174	47790.99708	91130.98275	142946.4264	57076.65237	59583.65674	231490.975	247080.793	268202.2841	283409.3077	313826.4014	305652.3728	315076.5649	330047.2503	74824.07793	197243.7136	66020.64047	103426.5809	137822.962	349558.3636	82175.7271	186810.4815	342105.4415	44308.99246	708676.6011	270258.3589	78448.47026	334009.6063	253580.4298	180396.587	149469.7517	215114.2341	173104.3038	187868.6888	96831.64576
M526T354	0	0	0	132.2602919	185.217239	0	259.5835633	0	174758.2819	172429.9078	158928.535	148763.117	142227.0074	139404.907	142239.0307	185399.9934	54290.0269	75992.45255	67861.20434	36231.22898	88286.75905	62241.7096	87920.09751	148118.1541	103287.4775	134681.339	193668.3342	147169.1702	82148.51025	59071.17567	439344.0411	506338.1467	335419.4618	321299.0817	275083.308	157060.4306	97310.87043
M509T357	0	0	0	0	0	0	0	0	10233.93747	8598.568789	10950.61101	9758.466218	9389.782172	6438.341606	4823.524371	8440.236318	461.1344957	2824.252554	2291.148286	1835.24639	3213.123275	1580.846525	3541.804951	15542.02937	11325.75772	7161.118218	12031.37967	10600.62235	10467.73495	1999.054521	16008.72622	11664.67896	11391.57569	15296.20092	11095.18203	10243.43483	5630.160808
M524T358	0	0	0	0	0	0	0	0	118240.2528	116920.674	106149.8457	101595.9436	100760.3753	96295.388	94516.12132	91036.87504	26621.41854	40404.71859	35108.7033	14147.07246	19889.49755	17056.94584	36763.8685	103536.0737	54485.50158	70678.76756	78567.3737	93186.9218	66382.04543	26201.22984	287204.3507	260447.0862	176087.2582	227486.3508	190229.3443	111858.1494	76040.78865
M848T359_2	0	0	0	0	0	0	0	0	4390.489785	3000.892432	3193.686796	3153.632288	3792.491947	4129.439085	3795.105374	2167.745212	0	0	149.0753785	0	0	0	0	2808.84088	527.1487682	2527.193648	3995.228592	6324.354648	1289.85766	2817.02746	14345.50959	11968.58106	16575.21881	17196.82414	9097.892399	4727.006647	3378.12367
M1030T361_1	0	0	0	0	0	0	0	0	11667.34137	11518.34601	6588.524986	12409.24114	7638.828516	10125.48492	6358.744174	9155.719864	2608.758473	4427.343716	7036.839949	2434.824538	3227.29197	366.6840882	3896.389828	10564.30388	5302.486961	5271.523887	8965.100145	7969.473338	6739.654749	2286.822019	25711.13772	12240.75618	20541.32628	21096.6025	22255.74045	12481.37423	11160.99873
M583T362	214.3078998	0	0	144.5965723	0	0	0	0	27888.76018	27507.24093	25520.25166	24477.765	33319.99238	22740.63079	22440.60568	25349.00527	98042.40263	107894.8028	113700.5889	78505.78822	54105.90773	65478.79857	104986.2106	506.4081943	596.1756316	800.8840084	214.1931409	352.3015089	445.2253399	293.52294	0	0	0	0	0	0	0
M511T363	0	0	0	0	0	0	0	0	35298.59221	38982.13906	32836.36301	31300.792	31159.77903	28602.02497	31492.25116	31404.05372	7749.404799	15187.06505	17772.42478	7031.284554	16213.62758	7606.281777	12503.25634	45452.60854	37386.01861	29800.95448	43728.08384	40075.76526	31166.36728	18616.32453	66124.72289	55531.74343	49685.93236	60063.17697	42976.22111	38028.61864	22972.2305
M560T364	247.1694846	440.7974527	0	250.4633915	0	0	0	0	74150.38299	77009.44776	69832.83747	66955.5553	66928.20305	66001.75211	64871.47963	64833.45127	71922.98747	218798.3499	159899.8305	151798.4244	107639.2244	83577.79664	149719.0337	196.04424	0	479.3589143	0	0	277.8459124	122.0006929	55624.75076	10629.33099	61808.95948	29667.64302	79396.31344	17838.76183	123120.0141
M522T365	0	466.0453521	0	0	0	0	0	0	20651.67483	17929.30022	16953.90724	15960.29229	14523.76306	7246.688474	13290.56857	13663.47694	15149.27868	17490.01128	18672.00893	11427.98473	11249.12686	6029.36185	14186.60754	8640.182773	1723.231558	3559.508558	5059.728176	3716.860476	3184.738624	3838.696655	39285.52549	37526.78684	36913.78729	40792.69072	24395.34146	13383.04556	10826.63673
M524T366	0	0	0	283.3281263	106.7999892	0	0	117.5632949	62425.60422	63011.0604	54462.27112	53667.48892	52188.04849	49009.19898	48669.37105	48686.55229	28851.87249	35768.42675	29216.72593	20021.33931	41724.71365	26225.45392	36792.9119	41170.22521	24359.26763	28522.07418	36807.82743	37733.28984	25303.07945	14436.7331	132700.8605	122457.7539	95520.59799	121272.0671	96348.79656	47259.7351	45002.44359
M832T370	0	0	0	0	0	0	0	0	22090.85026	22657.29924	21155.97357	18047.13724	17752.59858	18510.80594	16600.16144	18840.17237	35889.89086	35037.48457	27860.97228	23061.08778	22195.11932	16683.5414	34595.11809	12112.46455	3697.456131	8902.17654	4384.321262	10151.94065	2528.202843	2343.108685	30319.95628	13972.5709	25516.45871	19220.79681	31162.13113	10517.05994	23630.8423
M316T372	474.1692451	0	0	0	0	0	131.8681493	0	12609.01062	11937.47014	10878.40404	11174.73339	9342.742809	9888.346955	9378.067731	9697.087483	21920.44096	23446.2453	12465.50478	15427.14879	37460.04702	31495.70856	41369.11649	0	189.2192289	0	347.0343166	558.9511412	394.3572674	248.6378372	2260.167594	2142.03891	2107.915125	4250.807172	2418.934289	1013.361252	1274.958406
M560T373	269.7258009	0	0	269.8606653	0	0	0	116.3526047	171439.9388	169456.7204	161361.5557	158528.141	150889.6525	149518.7701	150657.4466	144554.5585	544614.869	578869.5923	487443.7371	422582.8849	299697.2182	233925.4475	406012.225	2702.259756	1811.927818	1523.01307	2818.414743	2011.083765	1892.301257	1625.13707	58908.81622	20154.22404	65410.51609	34089.82536	100718.6279	14063.24232	81125.44566
M291T373	1379.454926	0	0	0	0	284.9758556	0	0	9190.386247	10669.98197	8730.121226	8695.323143	8313.276062	4635.670855	8169.30188	7576.462414	7598.398759	8102.40009	5023.434945	6226.934512	11981.82186	9626.217232	16945.3817	6074.262268	2613.773885	4652.2639	1537.416419	7551.361767	4179.001735	3883.542027	6065.90821	3549.519443	1061.516908	6616.845052	3063.796532	3754.713592	1650.264957
M538T375	0	0	0	0	0	0	0	0	33719.75234	27329.76282	23440.34105	19399.99613	21413.5798	19360.79526	22608.83675	21769.38774	3525.425876	2577.120901	3606.933521	241.3021095	5442.038338	1157.796161	6479.20406	17047.12301	9456.734455	12963.99201	19816.30234	19962.3043	10399.03517	9547.522098	73001.25355	92152.11616	52553.28113	71208.88895	43127.97716	25815.2608	15295.40342
M407T375	0	0	0	468.8057966	0	0	0	0	10129.9225	8607.62729	8221.587675	7356.732475	5594.984493	3666.640586	8172.672781	7639.427287	31183.87848	31963.37993	30252.6661	24564.70078	11719.70396	8218.552125	14563.33082	965.4542296	610.4118213	1450.004652	1010.93951	0	284.5257585	380.7750287	6893.738612	1069.70231	11442.57855	7823.016017	3095.066859	2006.839971	3006.717908
M522T374	0	961.9932549	0	0	0	125.9425101	0	0	12171.62675	13022.60382	9952.218593	10027.51763	10768.53913	9295.80591	8321.977995	9577.758526	13498.35807	11353.50051	8978.717956	8225.023048	12865.56797	5780.427709	12619.65874	4443.795179	2040.045209	2452.333513	3878.755369	2318.506224	1232.556445	2040.16291	25394.04151	23312.16852	22900.1688	22274.17425	21261.67403	7740.963786	9667.065504
M347T377	0	0	0	0	0	0	0	0	9910.569304	9174.924129	8655.451728	5970.287377	8428.27337	7312.893552	7685.400041	7171.126571	10722.21034	14614.1273	14620.38656	8074.750788	9622.243217	7182.022783	15272.04583	6806.837831	2787.4576	2441.36207	3764.105254	6416.735123	2156.576801	2173.027014	19613.96577	12626.9439	13065.76363	21104.30051	9525.375538	6179.559197	5565.56975
M658T381	0	0	0	0	0	0	0	0	98995.64282	100774.3189	97931.81613	93940.41135	84338.27504	92739.44905	93830.74395	91913.24172	14541.81803	15942.8061	28334.35975	13128.571	6778.385654	5270.798253	15098.9931	65011.77875	41975.3978	72764.51074	68703.86857	92351.27354	56058.61295	57295.44839	230603.053	199670.3763	234391.8039	242224.1678	208338.0637	133011.3933	170548.3109
M693T387	0	157.9610878	0	0	0	0	0	0	3292.190613	5247.630441	4829.468072	4119.568692	4199.068836	5846.697779	4424.510645	3754.358411	5755.108114	4572.695348	6686.637531	3659.784428	8016.785304	3002.524047	11052.603	6379.286574	1406.970836	7862.738555	7210.524807	22819.88757	4307.18527	12333.74586	0	140.6397853	168.8100098	244.99396	0	0	0
M289T388	828.6214388	0	0	0	0	251.02806	0	0	11606.0713	13041.41119	13638.494	11748.5216	11936.39474	12767.04074	12311.35395	16000.91173	12078.65851	10034.15507	2421.104609	5079.308125	13784.53449	12150.49744	19678.60711	10751.43076	6852.155962	6146.703341	8587.645999	6617.129732	8486.89274	4568.886518	13801.69868	9740.56535	10015.12592	13481.60427	9393.794192	6271.498935	7971.814647
M854T389	0	0	0	0	0	0	0	0	22538.28071	22601.10605	21638.32558	17630.9757	17866.75627	16820.89523	17583.31382	17774.6123	56014.17254	55814.18913	52865.5111	35891.64953	24149.5938	21104.42377	34463.6188	10771.06586	5466.321441	4307.970058	7596.982615	9554.160945	4061.685328	1578.593491	15797.29816	5778.677981	14229.07097	8947.139746	16569.84179	5682.608581	15787.29973
M407T390	0	0	0	0	0	0	0	0	2906.002942	3487.3371	4240.73373	2446.168337	2548.813646	3369.395916	1723.39492	3038.274482	14718.07704	13009.7488	12429.56296	13925.8542	5344.436943	1010.407131	1121.030196	535.9477402	0	1247.131398	172.8123274	288.222054	200.2672451	0	3999.741478	976.4023946	3577.785686	3866.737215	2610.817603	1653.663939	2255.838643
M564T391	0	2655.481899	0	522.3795703	0	0	0	395.923472	12265.5613	9781.549908	9317.532399	9140.716805	8151.50382	6645.467817	6729.321423	5775.350467	1039.814765	1202.303883	2235.21385	1173.507237	840.6843532	718.8866031	779.2955809	7818.139538	4624.244837	6058.460603	11295.54874	10504.52237	3682.868322	2174.237079	22917.55168	30147.04075	16380.11932	25225.15201	12658.71457	10366.75012	4145.187104
M524T392	331.2374106	542.6058182	0	0	0	0	0	0	15546.12581	13552.62312	15975.05562	14457.90453	10794.27349	12991.10577	13371.61924	7882.104119	10524.37417	13863.63431	9798.36618	9227.450864	21156.07449	12878.67472	17779.33122	4788.187684	1444.240882	3257.063546	3950.896291	5951.821794	2624.297133	2642.268219	31296.08337	32234.37294	25486.65901	33659.89633	16375.39325	7656.425697	8859.873111
M670T393	0	0	0	0	0	0	0	0	232801.7369	229547.1965	214782.6199	199699.6655	182808.3742	187599.4056	189857.2968	183035.8036	54631.93479	54813.18043	112168.5638	38180.13888	61628.7364	27186.09833	101044.1491	30231.7509	4617.463148	23905.57337	28360.92964	52679.71672	20480.07653	28647.61509	910770.5526	688821.0951	658481.8677	812116.725	508018.144	273027.1963	246930.6946
M806T396	125.590518	0	0	0	0	0	0	0	25662.80016	24563.36789	24103.22641	23520.6634	20424.28023	22442.43268	20602.87565	20199.77918	41941.96497	40116.44194	38125.22349	27769.18164	25127.74105	17896.95683	35795.46686	26036.18022	9564.950547	19302.23271	16172.20334	21509.93297	12817.55381	8906.603683	26725.3908	13062.13981	22603.26284	17371.62235	21536.0659	9998.362727	18817.91971
M601T397	0	0	0	0	0	0	0	0	12698.18345	13542.97991	11411.37914	10031.69134	10079.37604	10620.24064	11555.11647	10844.27284	4389.856196	8125.722219	9589.192666	3983.949173	11492.25369	7112.110034	7228.32659	29875.61871	18167.75954	21138.19599	31078.4316	54465.67469	19050.40186	21657.94488	0	107.2304606	0	132.8858562	113.3675727	0	0
M458T399	0	0	0	0	0	0	0	0	32328.4843	32553.706	29194.77775	26605.7262	25498.24705	24286.16018	23987.08	23650.66991	67574.80544	73027.30894	52327.08603	53643.79897	54788.99672	41067.64525	72911.63293	3060.464581	0	556.6005622	768.516624	2637.715986	1241.842596	403.8557278	36119.10297	21909.4044	26197.84149	23627.30645	25112.2678	8719.188585	15140.82311
M277T401	0	0	0	0	0	0	0	0	16800.28103	17448.8586	16030.44577	16565.17506	14833.27613	15182.17092	15284.88941	14266.18472	14619.45966	11158.4645	14624.66442	11937.56535	10623.88869	6539.10156	16068.30412	17108.46269	2373.384371	8482.340039	9893.039702	20023.60556	6184.351119	8334.540613	27792.95423	22372.31191	26674.45562	21192.39652	21056.58519	8594.907685	15476.75501
M359T400	0	2261.0496	0	0	0	0	0	0	9456.964865	13557.67411	10154.5823	10063.57008	10669.08172	10742.16237	11023.75384	11002.46847	13534.317	12747.23797	12955.69103	8060.051058	12951.50265	8804.329034	17832.03778	6480.454634	3333.558616	1058.551533	6344.218066	6910.495431	4549.850095	2171.907942	10046.26932	4927.918197	9289.572082	8131.901376	8179.019814	3605.474741	7253.941363
M348T401	1160.800737	0	0	0	0	0	0	0	10682.61134	8229.346829	8076.208262	8801.763204	7609.79817	9456.311437	5359.361863	3631.505779	6148.76542	10339.85735	2707.487607	8860.895769	14641.74239	1897.84271	17503.51533	7775.790437	1238.197102	400.3007925	3632.270966	5293.555606	22135.8996	5944.653935	11496.15911	0	3125.672639	10970.33123	8787.286441	513.4695031	5267.362054
M574T403	0	0	0	0	0	0	0	0	11002.82034	11768.90825	11973.43591	11154.02024	10557.02725	9436.293274	11099.7624	10818.85716	25732.72815	27742.01817	28507.07577	18952.94723	23608.17606	16734.61268	37441.3755	631.4404901	0	0	379.2132943	636.440895	0	143.6751827	2920.185373	825.045013	2398.371285	4472.821365	11749.94473	1302.674345	6579.132588
M668T403	0	0	0	0	0	0	0	0	11025.55053	11243.30484	10109.82825	9718.474472	9401.555216	9490.351895	8161.746201	9297.72726	0	0	0	0	0	0	0	18670.93767	3633.801074	7026.691413	7058.17393	14139.62929	11187.20611	11094.77031	18792.68725	10348.42542	26320.15068	14151.36815	28228.86967	11328.96724	13597.30123
M673T403	0	0	0	0	0	0	0	0	12490.9405	11494.70119	10270.64123	9975.072332	8664.91932	9410.616574	9333.755153	10277.63808	3587.341908	0	7328.283943	0	6595.905386	1629.316087	8618.522364	554.0077486	0	373.8196101	0	1462.554879	0	682.9639135	43636.16335	32800.83845	30852.77761	34552.02477	23248.08267	11125.82536	11410.05242
M672T403	0	0	0	0	0	0	0	0	34943.62514	34517.41111	28845.12977	27943.7393	29125.07592	28111.10032	25154.08441	25800.53716	13292.95777	13612.76396	23821.58945	9211.190718	15974.41089	6565.731845	25506.10621	2492.230349	435.0556464	0	3720.510912	6299.038715	553.3615917	925.9851615	123875.0018	90017.67855	87545.14835	100965.0101	66626.74779	32173.49374	30028.2371
M482T403	0	0	0	219.5818682	0	0	271.5931226	0	46071.37475	45584.50636	41736.13794	42180.94689	37693.09281	37455.3308	34322.96688	35143.10204	78271.56972	73558.21235	58028.73771	53868.53216	56558.03093	39356.53396	73165.63085	13325.2189	3168.775309	7120.43788	10352.22755	12385.4997	2720.169456	4722.281711	69684.27545	39325.68955	59698.60602	65300.15598	54564.04721	25363.6748	39065.40506
M690T404	0	0	0	0	0	0	0	0	19360.6911	20906.43968	15351.93821	19020.79567	17256.03083	14961.10582	17073.08075	16459.62469	6551.023568	8936.881256	13677.14859	10055.60542	6859.289967	3937.487258	13177.02387	5148.64188	308.244297	255.246847	4148.976077	8852.213739	1393.630065	4613.991705	59380.56526	32693.62535	43074.68352	46049.46758	31930.34465	21502.99776	23399.10392
M578T405	563.3059379	0	0	0	140.8020145	0	0	0	176054.7713	171713.4288	157510.5469	159258.6135	143454.2901	166834.2942	166636.457	135230.9922	36292.83311	55550.59133	42368.5863	32500.36273	60198.18361	34946.2481	56137.2882	109378.8411	84090.86326	90935.69298	116158.805	120166.2164	63363.70115	42685.48029	667205.942	525554.78	365293.9303	525054.7331	322437.3162	168878.7934	121998.1374
M506T409	0	456.2814417	0	0	0	0	0	126.7853624	6309.512465	6336.704249	6613.388934	6640.79512	8029.663747	7379.469904	6214.656215	3700.198243	2230.464893	4423.927591	3942.908975	1565.109594	3506.338153	833.6286972	4794.376844	6869.830257	5181.024255	4807.201239	5063.91061	4134.474186	2758.787355	1938.63307	21117.74752	20197.49671	11487.84692	16252.5344	12046.65084	7155.60107	4287.287639
M494T412	0	0	0	0	0	0	0	0	17886.60374	18091.63482	14954.28693	16660.78374	15578.08551	14435.63994	13776.2703	13722.47453	25779.1047	24432.3701	26644.93723	17665.30308	14749.8274	10893.19256	22076.53949	2577.09142	672.4972347	1481.066759	0	2953.234091	555.8744093	879.3391635	37420.21633	20697.11212	29584.11721	30765.19586	27109.6927	13134.47162	19133.39147
M679T411	0	0	0	0	0	0	0	0	11480.64026	9143.524714	5152.595597	10133.94296	6137.314261	8548.051269	8769.798574	7773.674456	7592.135031	9243.159111	7772.116582	3693.732214	14181.35721	6877.651216	22167.97692	2730.076239	2789.236917	2276.828041	3744.795941	6902.503234	2251.32577	5038.956256	10206.94732	12788.06128	15377.29891	15614.34569	9845.654997	9412.467088	4011.985833
M478T413	0	0	0	0	0	0	0	0	4591.591904	6178.304985	4077.123757	6007.446948	4373.766717	5439.636251	3270.854807	6543.306716	15006.37087	14292.03203	15770.11221	11907.97415	9206.587642	5033.18534	10201.28906	993.6316179	505.5867221	429.1031758	1024.152714	2241.520925	883.7594407	0	5775.497082	1635.264815	1015.932863	4255.753588	3499.97158	2763.552148	3667.371414
M695T412	0	0	0	0	0	0	0	0	30385.69574	29702.07167	26161.36291	25867.29586	31106.43165	26478.70176	27002.66175	30120.89001	43569.50814	45552.62474	35787.36582	29999.9574	45693.59458	31910.99478	62630.49478	17663.20348	5673.86077	16711.11038	10729.36346	18330.47715	9210.03744	12140.32091	30542.88051	32907.8304	40239.70025	43922.35959	29576.08902	25319.95906	16524.22827
M580T412	272.2710824	300.1470923	0	0	104.1738186	0	0	0	3895.073399	6560.56318	5656.601749	6198.66955	4384.084722	5778.5294	5281.719611	5753.359093	682.8274146	641.6664499	640.8942305	471.0385975	910.0463424	240.1296584	153.6333107	1330.16983	1205.408074	520.8791276	1451.06455	888.9360654	420.3464312	509.9232294	28019.54837	22405.30787	18638.44776	20037.96502	7804.023642	7057.683994	3964.534118
M389T413	0	0	0	0	0	0	0	0	12908.73207	11111.79482	16436.37751	16280.27294	14760.49667	13919.46598	17214.20293	13224.36206	1235.750947	1338.18495	2834.550156	445.1811791	1416.651714	1138.257955	2271.32344	17345.6601	15324.5444	10370.41474	19291.72163	20269.10457	12825.83535	7201.118163	30152.81226	26082.29138	25676.77667	31832.25074	21077.59866	14904.44122	8714.481552
M693T414	0	0	0	0	0	0	0	0	24226.26062	27195.57715	22710.05247	23848.60079	22372.678	25266.77325	22778.77465	22862.13486	18051.78696	8778.990979	36191.34632	12721.04104	12775.53859	3365.887588	9676.661116	2979.301927	952.638215	4005.792616	3091.151793	10121.20331	2240.861145	2687.144015	79379.68843	44670.09457	58920.04251	64220.08569	55785.01016	25159.19242	32546.52756
M690T414	360.442361	0	0	0	0	0	0	0	39642.8586	38240.69447	37006.10578	37089.64094	33338.08981	33625.40644	33867.30171	33922.4293	113637.313	102558.5475	94307.96519	76484.00933	55617.70931	44233.09584	70780.16455	13905.99132	8334.062449	3804.327819	10143.29875	10182.05867	9680.541684	3507.656174	28651.2275	3673.698851	22735.34864	18052.46067	22262.69198	9025.767274	20484.40345
M692T414	0	169.9173202	0	0	0	0	0	0	80537.58601	80500.16222	76229.9146	73123.78223	71792.32342	71277.42593	49840.38674	71138.03514	55784.28468	56729.25797	111819.9292	38401.78675	37423.23295	22507.20204	57595.2228	19826.65198	4786.904578	13664.70517	18094.77533	31469.04501	12185.63019	16729.848	238493.8235	132508.3351	177019.1761	185848.8687	139941.7298	73548.24103	97182.70842
M806T415	0	0	0	0	0	0	0	0	15398.49356	13802.71165	12493.453	7253.000422	13122.21896	13972.88233	13147.1535	11368.05136	36885.60682	36794.5715	22475.96792	26159.36122	23804.43712	18330.03824	29546.4992	13544.28625	4131.703715	11624.09621	8509.343164	929.9096243	4819.128877	970.9636175	5753.911689	827.8013692	5177.962953	900.2429881	2778.485782	953.7674932	3099.733592
M502T417	0	1855.046069	0	0	0	0	0	226.8131708	59481.30366	57278.37205	55325.4529	55708.87131	52971.77696	50124.99395	49043.49204	51555.35207	101042.483	82241.06172	109239.5845	71389.2496	42923.8261	37043.69934	59033.72943	27533.23534	13346.15493	17005.61137	20218.0945	23287.62966	19653.29641	12357.4219	83190.63449	37368.29254	71778.83385	68696.52793	69179.84853	33661.53857	64629.18624
M594T419	0	0	0	0	0	0	0	0	77846.90986	79336.63727	71910.72327	70613.44587	69557.04054	68398.07718	68731.23088	67540.81478	199551.4497	195487.049	167894.9172	142755.6309	111459.4917	86548.67114	129976.3787	29675.86592	12798.35023	14426.58279	20411.5419	21487.03997	18155.64603	12716.58283	88811.29545	49088.14702	73462.97121	66902.16423	62235.82948	32232.89299	48301.14179
M1124T419_2	0	0	0	0	0	0	0	0	21678.2281	21729.81135	21948.66638	19933.27793	19064.98679	19332.87684	17834.24102	16071.85098	1264.627397	3121.584354	2934.295104	790.7824303	761.0830608	151.8515215	309.6356245	24613.28013	15251.3425	21435.62836	18261.24186	19212.40788	11640.08235	7349.542272	62614.53131	53223.30501	42759.74648	43312.0146	41992.72815	20315.36073	41158.42259
M271T420	0	0	0	0	0	0	0	0	14239.57715	13466.92309	12919.4147	12361.30617	14115.28498	12885.12787	12878.07069	12595.29411	19929.94261	18259.73252	13329.9312	18493.97427	9048.825452	10039.80676	15964.62997	1560.219638	0	1694.431043	1156.404714	3321.531658	549.3619242	509.0549117	5733.049088	1221.191516	4860.750754	1757.672466	7557.330251	2125.309603	5806.816287
M506T420	0	0	0	0	270.7545623	0	0	201.4046791	11006.58975	12089.83967	9740.9555	4563.104818	9019.096871	9927.606015	10237.14855	8938.426842	6140.928149	6094.409312	7209.903064	2831.754945	4674.117933	2725.765559	4573.046245	5096.356362	1773.911923	3898.551699	4777.747634	4556.474495	3777.135294	1401.097344	34576.48925	27948.31412	20462.70636	25145.39079	21909.59546	8791.290556	10653.14522
M459T422	0	0	0	0	0	0	0	0	9500.552751	9889.7611	12131.40987	12165.12392	10471.01394	10582.93403	10642.22679	11604.33858	15451.6191	14961.94319	19659.52678	8607.350437	5223.634732	6576.146723	9512.999653	3339.608737	2035.601467	3870.945501	5599.683662	8397.513253	2539.719297	1163.22209	20498.12006	11260.79758	15888.79163	9924.493792	16289.35664	4223.18194	10168.6437
M640T422	0	0	0	0	0	0	0	0	52654.07328	52121.44093	46207.62071	44241.69101	44152.88024	40561.60349	38734.10933	39750.06458	58026.88607	62384.10677	49573.11973	45447.58237	53887.30591	33765.83179	76940.21057	13214.46264	3997.532645	5682.187269	10593.89344	14953.46128	6212.423228	6352.682756	107630.7522	83701.59368	88646.81174	95846.13774	68901.87585	29601.74106	36932.84882
M273T422	0	0	0	0	0	957.9027483	441.9859408	484.2799177	12175.87027	12162.11244	11906.73082	6523.196646	12308.56535	12429.08693	6703.126017	8991.486615	10521.07316	10671.39841	5467.558182	8008.65123	10911.84216	8617.967775	14483.90977	12521.01319	4990.287466	6690.646363	8580.868056	11298.01892	3261.436389	684.0550082	30102.57934	6713.101578	22911.98694	21141.16742	21843.80707	6638.514145	13604.07182
M1141T422_2	0	0	0	0	0	0	0	0	189034.9601	180940.4961	170649.3138	166237.422	154902.7381	155604.2314	154585.8058	152621.5546	14231.99782	18948.10935	25247.66689	11313.47905	10049.45113	8285.379678	12495.80745	212384.5589	119961.0931	156005.1105	148309.7793	208101.6126	123290.2329	89222.79823	453464.037	474725.2698	311436.589	333925.3014	366525.922	179710.4572	334810.7726
M496T423	0	649.271305	0	0	245.1998861	0	0	0	35710.98854	32502.30543	31591.10968	31577.18209	26783.60307	25358.60957	26865.99681	24222.02693	50667.35375	50835.62306	47507.73902	32086.4067	30370.2815	19685.08918	41690.69733	9290.743764	700.3199375	2199.523363	3862.039586	7972.102667	2828.613493	2738.180504	81270.47464	48021.8717	57374.58753	60251.58564	56360.49082	18050.68557	34660.76016
M484T424	0	0	0	0	0	0	0	0	132448.3714	133260.1616	123547.1785	118400.0997	112064.2067	108147.1605	106419.6419	104977.65	242990.9911	239680.5486	197621.1635	151193.1108	150735.3497	100945.231	210466.8628	32680.3623	9973.344547	22407.11633	22739.89754	33984.91852	16220.12755	13360.20876	316567.2608	174337.1918	227134.4948	210907.8052	213159.1474	65964.71219	131628.8949
M644T424	0	0	0	0	0	0	0	0	73173.64962	70458.42926	67761.0064	65579.87987	62218.52393	60565.25155	57211.36923	58508.9644	19058.19989	22062.61068	43038.50445	17884.48413	24130.44698	11306.26507	32651.02344	33027.08034	10757.63529	27007.07347	29504.75185	51674.34356	18172.80267	23777.20137	239807.842	173503.3213	178836.2257	192758.1891	127631.2733	78999.95359	70100.81328
M697T424	0	217.8504609	0	0	0	0	0	0	49434.50192	49602.83443	54131.17878	52420.52008	51032.51189	52089.35136	51562.8596	49566.93693	196043.4553	176249.2715	212431.557	109539.6598	74123.0294	53340.36489	89963.89055	15687.76948	6753.454718	10598.88257	12025.4054	13784.74444	8895.913539	4751.873616	63460.92184	21034.91544	43967.12794	33676.70641	44081.16091	11082.13234	32777.26206
M1076T425_1	0	0	0	0	0	0	0	0	7123.658671	7583.148547	7444.189624	6956.803677	6366.79771	5037.268802	7193.283763	7639.500195	875.5475233	0	846.3735846	597.0708096	200.451771	231.9826953	206.310578	7724.066786	1546.988187	1611.556926	207.0830828	4771.695131	3157.347231	2046.529373	23648.60784	23727.77746	14189.07527	15933.47556	19102.8573	5437.997444	15250.504
M531T425	0	0	0	0	191.8599121	0	0	836.0031337	1998536.454	1984804.079	1878543.917	1841162.876	1797074.357	1738719.04	1745713.494	1702625.691	3155088.352	3250605.672	3672752.344	2369159.74	3146250.071	1966680.92	4499295.41	2300945.946	641132.9723	2386980.99	1973196.916	5198626.422	1621855.043	2315268.635	145307.7808	67152.63377	126018.4654	93434.71579	93766.91303	41310.50468	54833.87039
M626T424	0	0	0	139.3303384	0	0	0	0	9553.993443	9548.406245	7484.696454	8798.178598	6908.566422	6575.889021	8611.180942	8391.776484	9612.520331	10653.8296	13199.27502	1702.038462	5530.116866	2181.609748	9764.669381	227.4057011	656.3008847	1070.602997	312.8025891	1030.513515	754.8700123	702.6207297	30818.91779	13052.10689	28118.7212	16671.79493	22816.86465	6327.836997	27647.03444
M692T424	365.7164269	0	0	0	0	0	112.2063188	0	262686.7497	266474.0874	251467.594	240315.8916	231398.964	228692.7827	221596.6774	216982.9958	752121.4832	756103.798	729410.5433	560045.0892	388184.8101	293855.6098	474405.8406	83848.4756	40037.4679	46604.67438	59540.12212	58806.1851	50078.25327	29641.17516	217356.8288	80117.76402	168981.2482	139428.9487	151799.9593	59226.44003	127023.3648
M388T425	0	0	0	0	0	0	0	0	12609.9039	13359.7697	12095.4189	11560.5167	10566.95118	12238.58193	13139.74037	10658.14949	27955.4094	25894.68844	11790.86731	18376.79445	11080.67657	9266.780011	13273.47759	21832.42525	5439.988147	11812.84213	12595.82868	15311.33062	6762.222552	9393.272322	16743.39036	9323.481602	11378.80715	10020.14499	13229.35313	2705.693906	5131.963364
M274T426	0	13476.11083	402480.3426	164865.0719	392712.6302	895653.1722	518395.5803	475192.1268	171380.3663	179553.7527	294031.1873	143280.1844	218067.9678	219269.5122	143356.3263	211065.6953	5029855.567	4800305.731	145207.0767	150182.1583	5204258.853	149370.0668	4868298.913	967506.659	719863.3291	729750.0789	1281609.084	362826.6961	506642.4225	938663.1992	142687.3876	5143671.981	151103.2672	1834311.803	150619.3368	221601.4796	217540.6197
M551T429	0	0	0	0	0	0	0	0	27997.3847	29756.4606	20189.3165	30564.76863	30201.06686	33191.96741	19240.36493	30576.25632	79807.06215	74819.72463	71971.24078	56451.03553	44556.44783	38004.05754	52347.77181	12163.15891	6233.074236	5235.10033	8070.661707	9602.939088	7525.42736	2074.415831	24941.67579	19405.37064	25940.41258	25724.12557	18693.99361	11829.98005	17827.10918
M980T429_1	0	0	0	0	0	0	0	0	30512.43493	32619.19706	34443.91324	34715.05778	33951.05729	35019.68919	35231.44318	34273.60545	18695.43665	20152.91813	39988.82535	13274.41232	9029.891479	5907.443191	10945.88877	13458.54957	8295.74706	16214.7392	13118.98369	19669.52445	9475.255708	5749.108372	131166.7594	76963.52538	74527.52361	64593.93826	88036.19878	30181.06975	111996.8031
M546T429	0	0	0	0	0	0	0	0	292937.6526	294137.122	279377.9168	269995.3881	262280.5707	256287.1823	254255.8951	252146.8574	743231.0265	744988.5705	672782.3964	570600.3027	426493.0976	333639.263	511645.8227	92517.0353	39014.90031	58488.79731	64639.43145	79301.77393	58539.09159	38672.25374	296431.9961	160665.4443	228134.3348	213033.369	212728.8135	92784.17164	145849.472
M977T429_2	0	0	0	0	0	0	0	0	198576.5151	202771.2348	192185.5862	183906.7068	176480.94	174878.4606	171842.5853	169312.7266	85167.43316	105319.0506	157745.7541	84941.64545	54266.24216	49933.50514	70643.22406	94371.93077	52450.9369	93087.34186	80372.0686	107361.5253	65760.83691	48798.2051	614832.9174	384669.7613	356498.3851	329107.2522	415032.544	164699.6463	518447.8126
M765T430	0	0	0	0	0	0	0	0	90440.48847	92204.99592	88579.73037	82500.45427	79688.42179	79990.71701	79523.57931	76185.7852	116280.9501	117609.3538	124668.9845	77841.07696	73899.54959	58112.93476	99709.14042	51102.01202	26591.55679	34673.9286	40098.41862	50333.5231	36354.97346	25742.88642	172946.1919	86823.26216	144437.1885	132161.8347	151366.8531	58204.73492	102810.5043
M344T430	0	0	0	0	0	0	0	280.6311695	44182.41705	42667.92587	40929.21047	38485.27359	36951.77966	35986.59354	36757.36624	37836.80018	79046.03005	77457.46791	51767.68639	56219.24255	125113.2466	112421.7891	133368.3133	1351.381612	677.2514865	1740.225844	3734.563926	4186.01183	4404.373067	1718.88388	26910.7766	16330.74424	15628.6589	17656.71624	19979.19839	7632.461682	10892.36242
M642T431	0	0	0	0	0	0	0	0	15363.03926	14033.4488	13095.63636	11014.52177	11988.60212	11766.56495	10853.99914	12121.6726	27001.47773	25252.71928	17926.66508	19927.35342	23873.31607	15747.87415	30390.72742	2709.967188	537.2778804	451.1685209	1184.184104	2505.652404	1042.943334	450.6033839	18945.80527	13045.14784	16097.14074	16921.17931	11099.88489	3626.190801	6879.167864
M927T432	0	0	0	0	0	0	0	0	3079.477965	3573.080212	4024.263591	2507.378846	2217.152878	3922.592208	3705.248286	3121.579988	0	2057.758172	1919.882296	596.6226402	590.9306787	0	765.5414259	7341.878753	1190.784825	2997.367701	2802.673876	8786.756005	2829.563197	4679.805766	11470.00283	10513.34315	7747.143632	2886.453752	9645.502672	3260.187982	8748.378702
M244T432	0	0	920.9786776	0	0	443.6294421	4801.533917	2785.297678	26244.43377	26833.92153	26821.29443	25574.10397	26342.93581	25939.51547	28053.91781	25540.69627	369.6352587	28363.29131	31242.48061	13145.31333	17794.04235	827.6687693	0	8985.798661	332.7160615	2075.498783	60297.39533	14180.957	44322.62198	55306.66872	6006.644672	0	12872.03342	107229.4441	38255.52275	4855.329931	55743.76776
M273T432	0	0	277.7212873	0	0	0	0	0	36612.19274	37024.5027	37013.43911	36215.42571	36393.43279	58679.0456	37409.52888	36653.7872	26755.06592	30447.65621	25970.51228	19716.28789	24562.31199	20321.5143	36429.23984	24464.04497	9842.053486	15027.78428	17581.56953	22809.45571	13801.10316	4952.880075	38248.35317	27480.02203	32996.61365	30417.47291	35225.48168	27458.88603	26729.84524
M496T432	0	0	0	0	711.3618657	4103.64839	0	0	7958.753466	10112.6013	11048.30633	10806.56385	11805.15376	10966.79794	12126.73177	11641.45717	7485.733884	6427.225006	9829.351637	4996.081789	7226.947051	8930.033632	3697.738976	8351.632746	5232.332469	9699.311832	7965.529178	10042.18369	6730.229457	6025.092663	9778.607135	10983.48192	11123.93015	9596.428323	10691.66671	8372.83232	11685.8357
M994T433_2	0	0	0	0	0	0	0	0	467245.4657	457580.0389	443188.7529	429704.0837	414702.2606	416042.954	412925.6119	401259.3755	148211.459	207783.9579	233799.6269	141383.472	162295.6656	149223.0286	200109.6189	377434.3185	182214.7525	318254.3605	308096.6175	466398.1343	282236.5886	239973.4202	857860.7115	758334.1746	600685.5087	554720.0166	744948.6166	431559.8561	954919.1255
M255T432	0	0	0	0	0	0	0	551.1144839	45092.56056	43833.0542	39388.17276	38744.1606	36206.77652	35879.22391	35968.61215	35172.95396	29852.71155	30947.95581	28257.88817	25630.88541	28210.45142	24867.72735	39241.70169	24747.74334	12089.96087	17004.53878	21081.5497	26839.41828	18188.14167	13182.89074	32006.71941	30015.9731	27645.36157	30863.00529	30503.67963	22665.21991	25744.68901
M576T432	0	0	0	245.2542273	179.82988	0	0	0	33588.41047	37671.98269	34340.16295	31901.53286	27866.75148	18904.30504	23618.20398	25301.93117	48716.08487	63018.62882	34290.22007	25411.17787	21190.80003	12831.60157	14660.13951	12125.53431	2837.5887	1274.448999	5519.966105	12337.37096	2833.240856	3614.432068	139792.7384	72411.07083	86254.20736	75152.41899	106647.1412	22711.32005	23293.82776
M645T433	461.1844193	0	0	0	0	0	0	0	14170.84233	15658.21468	14109.78993	12464.8106	12274.68189	11223.20759	10816.2413	11647.34365	24929.63671	27710.22481	30864.67815	17963.58112	9179.719128	6689.232879	13898.72898	0	0	1639.42957	905.2944648	2282.437761	0	0	14031.9019	11891.22978	11888.04672	12147.34975	10532.17781	3924.969771	9486.007963
M1099T433_3	0	0	0	0	0	0	0	137.6022979	69398.32422	68339.99154	69493.44394	63843.91349	60466.5329	60428.67521	61263.62138	61360.59194	92917.57343	98632.06586	65829.71486	76519.95275	120492.1878	91227.5561	98557.77922	40265.4238	23699.54786	25191.67019	36469.12612	41362.76913	31121.59737	27236.41293	58902.23003	34023.14078	69039.55358	48682.39916	94399.32782	43934.05006	51234.64465
M911T434_1	0	0	0	0	0	0	0	0	16212.97054	17746.99294	14747.92363	14357.02701	15842.08852	9559.63211	14405.57476	13346.45048	2759.731046	7155.382822	5545.336972	3713.0555	3909.577786	1269.374855	4911.133232	4468.007761	374.5054644	3049.923883	2518.420683	4568.871043	2421.953198	2082.536962	32989.34665	28427.38831	20388.46791	21478.898	25886.86876	9446.722525	29623.60169
M508T434_2	9794.048812	1292.155502	2528.264339	1195.414506	2321.841777	4055.961677	4472.605713	5434.873904	43758741.54	43665642.71	43334773.02	42913281.33	42667418.28	42109278.11	42281666.19	42008903.1	46970927.51	47267389.5	47590039.29	42544855.56	41406268.5	37233575.92	45590234.91	25883518.79	13178653.32	21319668.27	21933437.91	26443737.37	18909706.3	15559125.53	29803107.54	46387858.61	50045660.15	49243161.01	49596299.2	38825066.86	44378374
M580T434	0	602.6377456	0	276.097621	0	0	0	116.5383726	116263.1529	79430.44294	104032.4346	72455.2186	98886.21771	93385.85295	67399.30402	95325.32105	27183.31992	52775.53331	30523.98213	22916.00529	31478.76402	21958.2225	39968.94606	119339.0494	58023.26467	75240.64514	98192.91677	126740.0526	39440.80615	22571.98196	123655.701	149359.8744	104528.2884	119501.3246	83901.21755	37309.76188	37961.80245
M279T436	1949.124498	0	0	0	0	0	495.271354	513.3599707	11547.84674	15629.84284	12676.60383	11466.03668	10688.08511	9546.641123	13586.92651	12343.80271	14914.73034	6972.167248	2051.208205	5081.879095	54420.13183	0	131153.3603	7412.91338	8236.369995	1046.373124	3241.700425	0	0	0	3527.236195	0	958.8534501	0	0	0	601.1938735
M644T436	0	490.4566604	0	0	139.23277	0	0	0	1214953.337	1238629.68	1211627.991	1235658.764	1209233.083	1092303.243	1161674.986	1149871.649	2741563.683	2756783.847	2262028.592	2275326.072	1697682.361	1760676.099	1903371.254	1279798.031	747535.7803	994962.3081	916706.5267	858499.4807	803749.8782	397495.415	834572.5826	402837.9309	697275.5043	558268.4155	749075.8546	372100.1362	680628.1546
M308T437	0	0	0	0	0	0	0	0	124542.4836	127144.286	127028.2505	125704.2837	120512.7431	115352.5862	116474.5921	119209.3514	69875.19493	62753.40174	79429.89887	49933.01061	49909.50852	40851.37898	78510.04988	32140.36293	10054.29656	33972.60977	26945.80146	56830.44233	19034.04054	19317.76342	323451.3293	232296.9131	234247.7724	276355.203	203106.1782	112416.8394	120113.7357
M451T437	0	0	0	41127.81713	53931.06057	48981.02219	0	0	163189.9075	170890.3367	221826.875	228273.9077	235866.06	229103.9117	240247.9864	233753.4471	313696.6941	262857.7216	273795.1016	248405.4425	202084.2713	322103.7209	187402.9049	165003.74	124948.9231	174742.1867	134554.8022	143831.2668	134038.459	84124.71496	224344.6965	142460.1463	198606.353	153887.6706	191093.696	112316.4381	195339.9953
M579T438	0	0	0	0	0	0	0	0	7070.110552	5245.281554	7209.864194	4142.142961	7206.053146	5172.974765	4393.667434	4420.609529	8733.720118	7483.588645	10624.48552	2228.248055	4487.235345	3823.496553	6675.375217	1618.964448	511.613825	0	360.3777296	1496.291835	638.9279867	950.7412217	16797.54258	8775.950896	15455.34018	13248.05745	11880.15124	3605.660774	4899.930106
M516T438	0	0	0	363.5319329	0	0	0	0	14806.6427	13062.71641	13072.9678	10360.97023	12142.84681	13378.18093	11342.74612	12310.96671	34875.35039	35424.20816	40490.32109	25507.38659	17642.82333	12267.45569	22960.12836	1436.140342	441.0142234	1143.100113	1869.847649	2450.810235	0	279.8143803	13869.01579	6338.769965	11187.99256	10885.62113	11827.86442	4192.147131	8494.949308
M391T438	0	0	0	0	0	0	0	0	27238.0157	25970.60932	26902.11829	23474.9482	24431.10054	23181.82325	22079.95005	23277.09512	28676.31867	35385.50774	25684.74869	21367.9655	31036.2159	20594.85448	27702.85088	24420.66892	10246.60915	16194.99327	18041.10351	25542.47907	11865.73832	10020.95221	36444.32663	35396.78472	33570.1651	37274.13645	27715.8043	15165.09349	16086.56425
M596T438	0	0	0	0	0	0	0	0	10769.27579	14399.77892	10353.86757	9134.11502	9702.548044	11118.79136	9325.850636	10344.68618	29680.82393	27547.31244	29517.5963	20345.49257	14045.00382	13452.06834	17334.56097	1862.585722	0	1016.514037	401.171537	613.3127077	11232.89731	0	12194.70049	2711.879052	8581.786621	4867.257843	6576.512458	2145.80525	6383.816249
M504T440	0	0	0	0	0	0	0	0	61644.08592	59501.66473	57828.76895	53950.66058	52746.00563	47344.02279	50883.07437	47800.86879	107218.2833	104285.08	122285.2396	74965.68656	55301.97554	42766.39726	75273.48583	29487.42394	14829.70865	15316.96437	21010.01134	23445.32265	19542.72334	13185.05685	87127.86755	39843.17001	73506.52898	63561.38093	69099.45668	32218.02346	53013.45224
M528T441	0	0	0	0	0	0	0	0	54878.18725	54967.90676	52868.3564	47898.28564	46897.66689	44954.25881	45302.23866	45943.90555	120925.8104	96004.48913	161475.5096	84650.80113	46619.46897	42301.09613	70144.7919	13779.30331	5148.810661	10117.88699	7869.669375	13606.11457	8664.60948	6762.27672	68661.62803	27322.3447	54831.39121	46624.45192	60100.57564	21110.63537	41386.37384
M700T440	0	0	0	0	0	0	0	0	3854.085002	5905.577517	5883.909656	3475.791905	3475.0977	3231.500594	4190.432719	2696.326058	1195.03324	322.449025	1829.925586	484.6658654	1844.201678	512.2521562	3797.210054	1497.335347	129.3040345	282.7598449	1248.575714	1006.943342	423.7946005	279.2084457	22037.098	13475.91145	14160.65981	16120.69892	9162.342416	5117.441412	6037.656031
M495T441	0	0	0	4892.931975	4029.878172	4094.069597	0	0	13094.26473	12459.97685	12244.69022	9773.519397	14253.35478	12334.70347	7049.201977	11191.57893	15596.81564	12727.98781	15665.78573	13108.72381	6897.283398	12367.73761	12655.85536	11333.00538	6500.67701	10081.55575	2497.816963	9014.047818	7589.002861	6703.003091	16646.49728	12032.34089	13689.5659	11451.59896	13225.6388	7656.37619	13154.79025
M480T443	0	0	0	0	0	0	0	0	32539.42466	26364.05834	22248.61228	24754.96221	18277.68931	22575.89176	23192.89607	24311.7557	39156.78463	42420.59771	41887.66521	27982.95924	29916.3235	21052.75917	30387.97479	16069.53967	6284.859311	10233.09509	11058.20145	14383.02288	8824.991552	6065.70446	23780.89063	17869.88991	21734.33939	25766.05597	21453.75545	13027.70799	16518.63286
M747T443	0	0	0	0	0	0	0	0	12989.10925	13488.94642	14057.15437	10689.61474	9974.849171	11269.99076	11688.91694	10788.75384	15318.76804	16486.51121	30867.34989	9722.994491	18589.17292	6823.517082	27092.4193	14197.59955	1521.744654	15451.39639	12864.33728	40398.72531	9630.734114	19577.14018	1594.846619	1344.520753	705.7000351	695.6000132	224.6893926	0	297.0771437
M485T443	0	0	0	0	0	0	0	0	16922.36595	19751.88546	22515.30478	26266.91833	27477.73623	16485.76514	21241.29531	26382.80521	47417.63222	42888.65506	59732.17335	26152.03247	28230.23066	19588.5341	37421.61026	10690.0116	2692.875685	6936.231481	3492.052024	11190.75466	1577.203211	4143.456403	46178.56455	17507.62582	36113.19755	30640.76711	32577.76538	9495.836554	22017.0764
M508T444	0	0	0	0	334.9777758	0	0	271.1385165	4106225.272	3948490.943	3810568.203	3692355.361	3795224.448	3657143.123	3687792.502	3620559.771	5219111.524	5345796.223	5380383.963	3915896.529	3082529.47	2399965.158	4258032.801	1004614.204	433816.7982	691115.8093	785455.9736	980588.6242	373172.1939	490629.7685	9838627.629	5277017.1	7172056.837	6772095.926	7404976.882	3043871.685	4825124.648
M600T445_2	1718.819392	0	0	0	0	0	0	0	13490.02519	14922.41022	12433.03976	11470.62413	10981.42938	10859.92634	8792.621944	9206.709216	13778.41398	18095.42517	17299.88087	11384.85887	21685.0948	15102.64087	19059.39476	8977.087747	5309.519472	3411.192164	6182.370452	3614.414016	5936.428164	949.9506562	30960.98677	29517.30257	16563.53676	32108.36957	13119.39314	11672.81455	15928.63021
M572T445_2	0	0	0	0	0	0	0	0	10305.72965	10057.24937	10243.85704	9021.143316	7678.542741	8624.232724	8970.443081	8578.570096	18945.68629	18863.88098	14813.47132	19558.1989	14043.12365	11577.90804	14564.0982	1847.969934	1256.388871	1695.632328	1797.559646	0	521.399516	472.8966931	2602.649905	4869.242165	3167.715546	1977.645291	4803.537353	4064.851866	2751.832905
M510T445_1	0	403.2953478	725.0524516	564.381442	10761.17035	1549.214801	10952.99851	9666.75092	24865523.46	24861799.63	24046954.9	23524864.18	23786272.28	22809395.88	22804354.98	22554348.76	11576020.85	16988259.05	16282282.77	27932448.99	26888925.64	23022569.59	30740367.65	7530159.883	3045169.974	5602729.039	5665319.197	7429499.444	4276550.633	3542714.083	12286080.18	25748203.69	30074367.34	28907507.96	29249868.73	17079373.18	23327796.44
M510T445_2	552.5249228	389.4552761	700.1704935	586.9374051	2483.759374	715.6261689	263.89987	1174.115665	26579125.09	27197120.58	25782314.53	23932641.07	25811367.05	23374702.79	23426450.91	23054791.75	32527983.33	33160913.77	32139076.22	28531346.7	29256312.83	24941416.45	31457593.17	8149318.047	2962685.582	5670602.252	6191121.549	7569734.329	3647749.563	3720595.172	33841017.46	26426265.07	30205801.92	29083848.91	29977159.21	17291811.31	23728301.13
M530T445	0	961.5863204	0	532.4462942	314.9384382	938.2637448	0	0	8279.942701	8497.612338	16477.41812	10003.73301	15410.55837	16721.09066	16937.34765	16613.50135	21998.14213	21170.03389	25549.33616	6056.491469	9692.694857	9207.850512	17002.21316	3322.330793	2230.841057	1683.880944	2600.313604	2549.911444	1407.99524	1118.017796	75155.34737	25798.39323	55022.2134	44937.16332	53438.9506	10483.75981	37118.82041
M441T449	0	0	0	0	4598.659708	2988.439059	0	0	4068.315027	7409.516451	7748.66843	7800.037706	8379.162377	7990.273928	6299.027037	7646.5326	7532.002751	4204.382544	3845.115572	11868.88206	4234.644258	7677.632247	7249.58602	8022.139303	8478.23146	8247.294374	8428.191625	7608.494743	5663.003372	3553.144532	7201.993095	4414.599918	7699.336128	6031.865356	8080.116663	8099.199148	3732.933758
M456T449	0	0	0	0	1364.56189	3800.762135	0	0	7680.422231	7974.932535	9942.474071	10279.53869	9946.738822	11074.52026	12163.32112	12632.96426	10738.15051	10198.1042	9479.976242	12543.33001	8252.312537	11877.98748	9412.794267	10340.13167	11392.54266	10675.23243	10947.2227	9940.642753	11226.3542	10047.37006	10836.88255	9461.578154	10574.04196	9466.690738	10847.04228	12529.56451	10148.10822
M724T449	0	551.2123738	0	0	0	0	0	0	180895.2661	183084.8262	173406.2686	159206.017	158990.959	151488.3103	150500.9184	150841.079	65968.0398	65230.04095	112366.899	44245.72509	56962.2964	28099.29509	92077.20709	27170.9664	5312.832133	20603.11187	21442.18997	38080.4835	15392.60256	18249.87983	749860.8448	454304.5596	511591.4359	541569.773	386555.4053	188319.0074	223784.3392
M846T449	0	0	0	13903.11495	17928.93715	16572.56199	0	0	49012.53472	46848.99189	48741.18349	43040.46574	43253.05721	42068.30418	41035.8481	41388.77425	54559.47486	40398.51753	28354.89107	88515.95405	34502.08267	49348.53641	48495.34267	47043.88275	45916.16547	47997.48789	40267.7937	29034.02376	38126.57856	33110.84798	50206.26146	31266.70539	33497.2692	45684.31083	43616.69082	61928.03825	27233.62067
M117T450	3319.532402	0	181.0908338	20213.77838	19215.93847	12804.06985	608.6655378	0	49025.24127	50539.41853	47915.75126	45744.09849	43566.32933	43504.36508	42497.92762	42912.12036	80326.22598	75025.81393	77299.28098	70036.60735	48750.43	44927.67746	60776.69922	31505.30838	28567.27303	26200.96024	28109.05222	27333.37918	26745.29783	25653.36621	59502.40752	35700.03227	47115.98503	48506.29615	47945.67785	37430.62072	37736.85021
M133T449	0	0	0	2679.499519	3634.428777	5107.892828	0	0	5110.751385	8330.980298	8885.075605	8358.299165	6433.616036	6328.348671	6312.455418	7599.916938	17202.08781	14501.75881	15502.81758	17123.71626	4629.273497	10093.73307	11846.54874	7951.852817	8261.430529	9126.577717	4237.876692	3469.408707	6024.634172	6876.635888	7976.395869	6096.702328	9642.775992	11116.79383	4182.161996	8241.049854	1304.330995
M450T450	0	0	0	0	0	0	132.7092616	131.6674838	12308.20975	10414.51627	9417.802957	7529.962774	9490.350745	10468.39156	7155.589927	6344.574187	3027.449302	2267.87355	4296.277881	2616.623582	6857.559424	3500.926804	4701.376267	2519.124948	496.3949216	3335.627488	3064.249236	6808.350165	1709.914923	2978.506386	24366.49248	33442.93705	24176.61826	35956.14141	12143.78526	14126.6474	4985.970527
M115T450	53773.32721	18334.66884	2177.973257	40307.68617	32223.0704	27395.46688	2275.24841	3962.434872	128124.0078	125081.3807	116267.9678	110800.0067	108568.2328	107932.1983	104204.6966	102185.6457	227092.5104	229509.2094	234285.4456	189033.4883	124877.1062	106307.835	166693.868	71807.16839	52653.70477	56358.92014	61635.25823	53885.51148	60081.19312	51752.15715	155353.0217	82856.84553	118658.6986	118453.2315	123083.3847	83594.25968	98005.22487
M533T451	0	0	0	0	0	0	0	0	3926626.344	4144948.196	4916954.238	5044240.47	4981186.594	5055290.054	5050008.229	5111343.206	9890816.497	9743657.858	10769218.77	7361486.101	5988131.893	4794218.138	7028801.995	988926.9354	329132.1404	535172.2091	756375.4162	1093264.026	613219.6156	314681.2475	7321558.446	2768232.779	6115614.583	4636853.905	5715706.984	1844608.495	5141980.415
M385T452	1414.644298	0	0	0	0	0	0	0	7129.323396	7371.388925	8270.984327	7976.089847	9357.612004	9834.035215	8242.804725	3709.327686	6863.205087	9483.14662	11842.63528	2645.867947	10561.52652	6256.342771	14493.53261	3987.686223	905.0289123	5574.387698	2853.130323	6262.092007	2642.913065	4430.45946	12081.78306	4665.992565	10534.87356	9635.868446	3440.191423	4389.672605	2996.736547
M531T451_1	3738.908311	0	0	0	140.2909782	0	0	0	34852.51571	29646.74977	35202.77036	27958.20028	29749.91204	30544.56862	24053.405	27807.53552	76939.99068	77394.45762	82914.46491	42871.72463	26634.49254	46336.1164	43143.7344	29425.24995	6035.893294	32008.30442	29283.41647	67275.93891	25989.05891	34653.50462	641.7193969	139.8256594	1141.574424	686.7204292	188.5949401	521.5747828	314.0249033
M578T451	0	0	0	0	116.8672604	0	0	117.2218015	42607.98529	50114.41661	49351.95095	42739.66298	44578.03199	28319.55967	44493.60128	35498.05665	31274.18509	54058.68034	41579.2283	23298.58225	46258.36237	19122.12086	37112.39802	21352.56836	5509.274513	11643.58201	15579.01322	11203.58123	4627.901526	5230.323902	105127.5253	79252.09031	92772.34827	95510.01223	64273.32884	16422.9458	16569.69798
M582T453	0	0	0	0	113.9522772	0	0	0	3294.861409	4876.000138	5314.026818	3844.429707	3581.801994	3635.248512	4596.136764	3098.11668	8244.260268	12668.77124	18400.7976	7261.611651	16219.11733	5518.813742	11913.13922	4587.314534	2967.655842	1971.070976	737.3597224	3315.546845	3408.407469	590.1314871	11840.47982	7153.818929	1473.110425	3379.37808	679.3107655	1874.571301	1545.748065
M825T452	121.8380564	0	0	0	0	0	0	0	9701.647026	9923.460097	12566.59649	9420.660506	5311.124102	6293.413305	7548.046257	9623.388633	5221.261887	3940.032419	5789.790271	2793.339077	957.5756118	394.9846296	5333.225562	334.1177527	0	1213.432379	170.1715174	183.8428226	0	113.3491872	49623.37061	21990.02043	39224.27828	33648.82942	33806.8639	11192.04048	22983.17444
M600T453	0	0	0	0	422.3998644	0	455.2302183	418.9330054	38211.60074	35309.10911	30923.25217	31849.92567	28322.39568	31324.12455	31163.2109	30488.7437	49755.64469	65734.26276	94580.51398	45071.11764	60443.46757	68684.43948	62535.00213	32456.43529	19078.97906	17802.27114	28453.67964	23045.6059	20975.12341	9911.058764	56417.33841	33097.76826	42690.2759	39305.29026	32418.97927	16394.80949	22748.30197
M310T455	0	0	0	0	0	0	0	0	166806.8572	164859.0305	155703.1471	144636.7916	142099.4966	134449.7092	137922.6192	130460.6954	51491.52381	54846.59291	63770.80239	39352.22464	43302.98643	32486.7148	70080.70589	27969.85929	8105.536896	25159.90725	22642.28575	49023.19753	16177.40213	25652.25685	633646.8018	455158.4228	450918.7517	547775.333	309947.1871	168801.4521	150064.2779
M632T456	0	0	0	0	0	0	0	0	14830.63893	13539.57749	13454.15827	13559.2072	11720.37669	13071.0442	9896.453255	13001.47162	45677.30364	49071.9999	32483.88512	35303.72598	36187.72575	27814.68051	44813.965	561.0259075	394.1030658	293.389989	137.4508276	381.7334746	137.2154961	0	0	2441.795087	792.764907	2045.410774	1955.917936	192.473593	2640.023793
M478T457	0	0	0	0	0	0	0	0	16386.26297	16624.10427	14196.67226	14899.70198	12974.0997	14618.79871	13045.20961	13335.4674	10390.26671	14453.19557	8412.87753	9330.674999	20078.90619	10048.24869	16185.07987	4550.638779	2271.143266	3739.817232	2816.749207	5279.192553	844.5729725	1955.672424	32451.82273	37322.74563	30242.25997	35657.42353	15766.94242	9944.547284	9475.223522
M376T458	0	1761.201559	925.5687784	18478.61114	17642.85139	10574.84345	15868.41139	22144.99834	15761.61016	11043.95897	11570.27751	10450.3449	10560.08199	10616.54584	12808.00454	9609.987672	4315.763765	406.6734043	3392.677984	327.7794682	338.6274505	531.2592559	42184.585	266.8724468	6758.621	597.8611987	1655.652748	3933.185255	1962.5411	4829.367391	745.9920396	149873.0343	7497.498291	1584.255726	1348.222912	1607.244958	5144.762627
M498T460	0	0	0	0	0	0	0	0	7870.296383	7987.782	5421.399812	6261.204846	7031.529402	5748.91164	7639.356837	6545.351474	6853.315821	5742.851784	7714.599236	5197.259001	9866.602396	3643.690071	12981.65116	242.0332894	722.8864386	1595.845912	1884.670377	2318.44316	968.0776914	195.2587377	16509.89046	11801.63308	14078.06575	15992.46438	12360.29361	2691.884824	8592.331588
M289T459	0	0	0	0	1339.433911	361.7968802	0	0	8962.629262	10144.6063	9418.657327	6658.513326	5627.942128	5286.09028	7743.90413	4399.773079	12312.59502	30306.81636	11133.23977	9592.537688	11271.6708	5811.737587	18837.77098	5003.858097	2159.582685	1922.39336	1642.418023	3209.723578	0	1327.45937	12189.53926	7906.854578	9699.787734	10525.59172	7074.394284	0	2350.387593
M437T459	0	0	0	0	3471.405399	10623.67818	0	0	29497.96794	18375.29158	23315.32679	33020.41641	19463.37846	35257.02877	22149.65447	41557.01899	39442.14236	56971.80138	49105.67255	66075.00781	24634.27123	37372.82053	27191.31999	31789.94687	30514.62672	15123.6246	23049.00107	15712.87025	36835.42312	29635.23505	41144.96069	13555.90918	10864.13826	14931.61904	15034.84432	29491.98538	22451.06552
M462T460	13204.18021	458.9591487	0	292.8333238	198.1696613	0	122.6837741	279.8394697	247747.2727	240309.2149	227511.1575	212311.4448	205760.7469	200407.8248	196035.1514	196843.5751	245188.0492	217862.573	140486.6539	169764.1232	185792.1766	135961.3789	206587.2643	14031.82189	6920.016751	6483.801682	13990.26179	5659.706456	5459.800792	5632.983205	820004.8827	277581.9471	182954.765	157510.0829	504828.9363	182628.3852	191168.7328
M658T461	1877.185213	295.8273105	0	335.172509	110.9587267	0	0	142.0331284	21276.03198	20910.54996	23737.04807	20470.05984	20958.56063	17406.49224	19557.78762	16480.00794	58640.46702	59379.93926	40485.80971	44344.90549	37748.33774	31761.76007	45958.05694	7030.911698	4348.458331	5033.096621	6062.387455	5554.65679	4915.024428	2217.81716	11609.67428	6214.125668	7626.716003	7817.388574	8716.137374	5192.504271	6637.444424
M559T461	0	0	0	0	0	0	112.419066	0	87372.79097	94906.86696	90427.43358	87124.62875	80165.75263	79902.81426	78580.89565	77208.85103	196325.1202	192093.1446	185261.9287	142497.129	166034.4841	117199.9523	213528.985	59303.23051	18019.83489	56112.02835	48763.73017	109946.1325	32966.86855	50212.88954	0	492.3964602	1905.751097	1553.451698	0	0	381.7377162
M615T461	370.630237	461.0643648	0	165.796279	125.6140145	0	0	0	11395.69319	10922.62891	9728.059893	9989.931585	11063.04206	7814.419907	6691.421202	9876.351964	12895.58408	15736.15535	12468.38762	9002.077335	14189.78966	9516.833952	14700.80756	6268.373305	3382.414663	2099.656952	2744.209613	4309.067242	3730.934068	3035.419739	8552.946484	8069.825353	10548.55656	9624.64417	7940.532941	4584.727775	5792.344126
M693T462	811.3607884	320.4500965	0	0	0	0	0	0	16778.12788	17442.39253	15241.27149	14864.40918	15753.96619	16121.85532	12929.84202	9343.997846	13136.65225	21238.44672	17783.72555	11675.82074	15852.01564	5516.330832	17689.95297	4873.235999	3551.689835	4567.145901	4957.165198	6114.216252	2818.821812	1573.387224	36897.01138	15880.87297	32974.65993	23795.3262	25097.9455	9786.675203	17891.5131
M1377T461_1	0	0	0	0	137.4701619	0	0	0	24715.1622	25740.68862	25368.63425	23695.4114	21037.46904	20472.32722	21965.15503	21578.41326	3423.394081	3768.535506	9675.390396	681.4476842	17105.77065	4279.383255	14445.91831	10347.89603	2400.48569	3565.898314	9423.55244	5977.591888	4646.481352	3822.79983	67152.30237	42358.53715	55293.86346	50357.8707	75930.26246	35836.01415	32555.40467
M602T462	0	0	0	0	0	0	0	0	15449.15605	13998.00578	12069.34103	11960.80142	9728.927278	11125.78449	10393.67583	5402.610494	9966.042942	2490.916198	6011.843286	10513.95179	11080.94681	11364.25327	8298.116555	11574.43988	5481.242623	7273.882291	7681.790255	9795.361651	7459.377847	3957.285969	9639.636467	12575.69616	7961.700752	13923.95154	11697.44189	11863.6994	11274.46719
M485T462	1424.892321	0	160.9350453	0	714.207513	359.9935163	255.8981531	0	3112100.2	3084628.525	3026067.237	2914353.372	2942874.441	2810465.062	2863482.588	2818754.13	7919568.061	8035369.314	6883828.928	6259662.505	7476967.959	5967080.253	8823661.79	1619645.175	541025.8485	1192312.208	1192616.339	1609857.321	741792.8454	433120.5941	78669.42404	25674.33425	58920.98014	42001.19355	62502.68969	12697.51576	33359.48595
M508T463	0	0	0	0	517.3837348	140.3238448	217.0203411	0	364375.2266	359513.65	335145.9884	311413.2737	301598.5357	285691.9521	282003.6323	274314.7852	323600.133	413837.3494	379834.8612	300326.0777	275802.2413	198242.9174	404766.0199	85940.00054	13963.15482	51559.33048	60406.34445	83806.13158	53676.20377	100949.7565	772080.2586	473227.0673	587423.7388	611972.0117	560065.6512	252729.5028	379832.3603
M511T463	0	0	0	0	0	212.3872288	0	0	99202.08832	89277.58399	89950.10056	85733.47703	79982.04254	76558.52701	75915.89353	73941.45399	147704.6202	132027.2713	118688.6585	121610.8372	644462.9858	84582.8625	884794.5954	19604.159	2806.65678	8553.193783	6224.358843	6391.735853	7587.038919	4489.153301	172242.3608	89062.64886	121959.9345	115777.7542	116867.9371	43215.57964	78663.47284
M512T463	12475.34195	0	0	0	126.0790413	0	0	273.9371092	18792.23694	15307.05939	13837.26335	12029.7231	10945.38242	12916.29623	12431.44408	13104.26407	20453.42287	193291.7497	22190.71579	21339.17827	114266.0947	9121.130939	150603.1918	3010.293061	675.3914497	2537.214117	2078.523983	3099.195665	1434.354448	1120.73237	30909.42016	10332.50769	22211.60895	21741.60344	21227.22626	4971.920614	8486.876787
M535T462	312.9404961	0	0	0	264.7227513	123.0362941	154.5955828	370.5171754	14361552.02	14563079.77	15419841.5	15040274.91	14670538.83	14873380.98	15052815.24	15009868.41	18585002.02	19154611.32	19819586.65	17171310.09	15815759.52	14288925.4	16898879.08	7671418.294	3918510.032	6183309.765	6688511.134	8202579.63	5724434.852	3449405.982	16686630.97	13021379.79	16241271.53	15035360.77	15794324.21	10441154.39	14559385.94
M657T463	127.9405252	0	0	0	0	0	0	0	9569.055218	10670.49919	11741.19762	8621.058113	9417.263681	5948.787469	7164.41173	10705.41006	8522.611202	5598.945426	3921.053086	6805.826894	10581.31011	9047.71971	8276.855135	10058.35896	5899.20587	8504.361018	9844.020459	9572.935038	9489.952679	3444.953074	10941.44451	12619.08856	9777.106795	10459.76759	7045.170469	9342.999485	10767.2528
M1115T462_1	0	0	0	0	0	0	0	105.0524208	6564.796835	6739.455219	7435.84932	5882.563498	5981.382356	4873.868321	5151.478281	4208.174831	0	0	645.370924	0	0	0	0	5385.885213	1686.53694	2716.827641	6271.996794	9951.401343	2631.780292	2556.789577	23644.10029	16779.48405	15317.5937	20708.32197	9078.3636	6985.784061	5209.088587
M181T464	0	0	0	0	0	0	0	0	56850.0623	55652.19857	53868.25712	46612.23727	48733.00745	45886.32837	47101.79234	42229.03076	75823.03678	83707.01371	64240.71421	69212.90912	73544.76976	64613.12656	90823.91292	0	0	9675.433425	0	0	0	0	30506.29023	12195.63163	33762.57499	20749.5421	48018.56025	14997.95779	47865.71777
M420T463	0	0	0	0	0	0	0	0	1439.555887	2346.249614	2826.934493	2686.400544	2107.10027	1226.739023	2384.862526	1961.423006	3220.828026	2989.745706	2680.749777	3830.596005	11507.26458	8851.93164	12823.94711	206.2614556	0	780.6076332	0	0	0	0	1118.43519	506.3358096	1578.247127	725.2525721	591.700115	0	1107.217655
M617T464	0	0	0	0	0	0	0	0	5612.522216	3726.559451	5352.36375	2906.742207	3921.713577	3296.758635	2287.116504	4850.375838	18348.26133	16302.15986	26851.09391	17547.38999	10789.75437	6785.357974	12695.83809	4880.262461	1215.928745	2988.848891	4125.056253	13554.71507	1956.004908	2966.791929	825.2634868	0	210.8421537	0	0	0	0
M544T463_1	0	0	0	0	0	0	0	113.7854309	6508.114574	5646.139734	4389.90515	5381.37385	4184.669005	2855.945098	4366.020793	3868.030686	2400.96776	2108.211992	3506.310687	2087.710295	2877.34849	1335.296298	267.3076554	2027.598541	1667.235775	3652.237487	2148.285801	3265.65479	3891.08166	2306.852034	9395.296141	8501.270694	12743.85242	12878.39313	10227.06171	6558.106941	10213.19154
M578T463	0	509.9748787	0	0	0	0	0	0	42908.00145	45163.54604	41624.17418	38416.16343	32917.7156	38243.07868	35727.96406	45245.8763	40755.03293	51869.41405	26359.06824	33492.65145	50531.18459	35716.92689	57417.06496	19303.48938	8485.342456	13608.49052	18883.81409	22295.05375	8863.713087	6581.361633	102827.9506	77818.8226	75410.25401	78064.49018	60711.89866	27294.37464	31257.21982
M213T464	0	0	0	0	0	0	0	0	51308.5477	52686.04716	55769.49709	46249.78188	45787.66854	43762.1778	43347.35114	43079.94525	73636.01558	85180.52567	55448.5237	64558.95695	73267.60603	61221.9537	93368.56356	2889.623436	1088.865362	4454.424763	0	3699.251022	1602.22743	0	23748.47686	12284.72284	28046.61699	16541.92558	44208.34413	16982.72982	48877.4984
M1025T464	0	0	0	0	0	0	0	0	11164.48532	9032.619662	11753.73582	12986.10949	6861.147303	10691.3804	10621.86889	6912.046357	17877.08794	16827.6798	16342.32499	14751.57871	13218.78538	6958.224721	6250.041685	3323.508939	456.4941563	770.8720074	2551.907764	4257.445391	1007.204393	555.9496297	10853.10469	4895.076507	6814.528658	1867.337189	7053.550237	6591.751784	11597.62414
M473T464	0	0	0	368.6400608	0	0	0	0	28235.67654	26650.23793	27888.41275	25451.19006	23787.54737	25049.4624	22674.59835	23107.09254	15284.38912	20370.0017	16279.93268	10541.28356	38534.44605	20078.34788	31457.00681	17555.23242	7962.536854	7656.165413	16007.0123	19932.25521	7516.09575	7298.804341	53362.86294	56019.64516	44979.26567	51939.05868	20033.53352	13628.34834	13864.92045
M455T466	769.735522	0	0	0	214.2078835	115.2449189	0	120.5778584	30711.95939	31644.80764	27561.76524	28730.37787	19851.66871	26897.50535	21947.66864	21460.06929	20458.79201	27930.06206	12749.37605	11179.75865	36378.55509	15313.63892	33326.47797	21296.85132	6747.044132	9055.943687	14202.35476	21527.7129	2714.116547	7231.32323	51200.498	56971.83955	47630.33233	59241.20906	22362.91298	14378.72612	9358.940072
M512T467	0	0	0	0	251.7572506	0	0	127.8600546	672640.8458	668419.3832	631623.0089	589861.5471	593993.9584	575140.4487	568985.1352	570838.003	1698350.912	1758971.22	2329025.424	1164412.12	1134245.722	885455.4912	3234390.139	48334.55919	18272.99388	34876.46191	33191.39856	48036.49613	26573.9171	22149.26293	1345386.914	650612.6911	909098.4422	764539.751	840200.5512	303461.028	448800.5996
M399T467	0	0	0	0	0	0	0	271.4664476	58652.62311	57344.66722	55979.06117	56936.64993	56064.78057	54475.62675	54864.98238	57738.73317	88318.11896	90694.23345	87838.28135	60765.35499	67795.21362	50711.05266	87377.42056	27643.49964	16077.12855	14402.91766	23829.19657	26244.85642	20637.40472	13721.91381	56473.88346	38094.38085	52525.38516	51574.76952	48924.51767	25775.23599	32959.53184
M277T468	2421.793256	0	0	0	0	0	426.3776361	0	578093.298	594439.715	616323.8782	601640.3877	574848.0882	565724.4517	585726.5917	592401.0632	861287.1929	852972.6837	1320506.892	586169.8254	601664.9861	367218.6222	965530.0748	32727.5095	12026.37704	34597.23131	26913.53631	44929.0311	23022.55804	19576.84628	898751.8583	177974.4862	905451.509	437161.2416	1048621.625	303707.7585	1039543.48
M437T469	0	0	0	938.7785754	3508.549626	10054.31813	0	0	26976.10421	32522.81306	35377.97742	33842.81215	39692.40326	34107.85143	38868.32228	36207.30079	38263.47836	33069.98386	39908.99584	103223.8336	27749.70846	52413.88238	38896.89686	39753.18315	27121.83599	29273.69492	25897.84693	20933.25247	25444.33956	35509.74806	65545.60833	24887.99267	36059.20392	28465.84632	30710.71818	26033.75079	28043.25811
M536T469	0	0	296.4081852	0	219.7503206	119.5804242	0	284.4233506	1322180.267	1321288.539	1227507.104	1140866.939	1172774.204	1078878.562	1072470.307	1054969.298	1482689.247	1614187.919	1665167.807	978947.7232	647113.4815	432091.8876	944152.6892	168003.795	59417.77764	106285.2011	125789.5897	148226.1421	94957.18626	91284.62667	4442234.223	1561766.598	3271869.976	2361320.873	2417151.76	1087111.491	2027812.238
M571T469	467.8840413	0	0	277.3849286	0	0	0	120.6142226	103787.3945	106378.917	99566.9492	90467.42677	93313.66855	89301.69941	89001.61526	87754.43855	141078.4943	139344.839	108613.9645	103687.1169	150876.7152	92368.56077	223678.7378	147362.4334	51151.1954	166480.8082	131260.3924	294682.8729	97648.98041	129761.0254	1458.484214	0	486.5917211	464.4728416	546.0933325	388.962633	0
M511T469	0	0	0	0	0	0	0	0	93091.54165	94353.98969	104674.8706	103136.3706	102036.0465	99052.12011	97265.63743	99631.08701	365246.7967	312076.3969	524954.6656	185736.0395	132304.4941	145627.7589	183652.3305	71751.24424	14802.29464	47139.25567	28259.52689	79549.28585	26605.17109	29644.38347	163175.3983	48993.27302	112906.6426	86927.03548	148858.2119	35671.53966	80415.66518
M522T469	0	0	0	0	0	129.5767215	0	186.6297456	8000540.653	8028604.618	7639125.652	7491602.332	7413356.218	7269902.668	7208555.319	7125192.621	5577150.604	5747663.859	7059959.893	4308102.007	5473765.023	3340852.586	8283370.475	2071199.786	840377.8882	1904691.853	1810882.996	2815697.574	1378604.415	1449263.915	15478202.09	13157607.86	14570111.65	15153976.43	13431383.91	8358240.603	9827826.936
M726T472	0	217.7429127	0	0	0	0	0	0	25050.25592	24266.79499	25860.95199	22001.68322	21849.90207	20092.22581	21076.94207	22091.97152	9875.163532	10349.16484	14776.6298	3412.442922	7928.663907	2920.17812	16385.74692	3734.566667	1165.473194	2003.139776	1487.485522	3559.726333	2456.200549	2022.510835	95050.18242	59558.14883	65346.64001	68320.81547	47386.76389	25111.65136	25479.71737
M634T472	0	0	0	0	0	0	0	0	795088.1175	809374.34	800010.6232	765153.3101	760702.9211	724573.6189	743693.1261	722524.4165	2959535.984	2970184.294	2418324.429	2138635.047	1856797.977	1413028.075	2148511.973	85680.39729	44301.17316	42322.92472	72839.65453	58644.49263	77376.71173	23730.24808	347472.3452	114854.5035	170379.4263	136282.4845	276393.2763	67223.10418	199055.5055
M462T472	695.7939597	0	357.2998414	0	1039.810416	0	1288.387192	2409.594999	3168956.839	3158074.107	2967248.88	2828257.28	2828534.006	2609573.029	2668343.24	2627699.221	3843096.673	3973977.153	3459653.011	2704631.583	3571299.24	2770275.581	4757359.124	670436.9698	320101.2922	486365.3979	553278.4834	536387.0128	310267.3849	208773.4826	7665882.176	4177764.179	5602584.882	4723312.346	5156201.699	1632906.573	3185574.981
M754T475	0	0	0	0	0	0	0	0	20613.4671	18950.64836	18709.61065	15943.20061	15143.31584	12314.74688	11906.85711	10139.1467	12951.3212	12570.23015	13524.29332	5588.806116	9327.507149	2264.999761	18128.9807	2142.160732	391.4484535	2671.345041	1405.327525	2558.140748	351.869791	633.8818891	74488.19866	36493.87079	59399.68869	44223.35874	39054.60295	9394.653832	38993.29426
M510T475	806.2587117	518.7265433	0	247.2615023	863.3761188	0	122.3595568	140.3616242	90142.25086	91277.66283	82995.68019	75536.68099	71907.85282	67243.39993	72316.80312	64945.42234	146027.7089	156381.8843	139027.6406	108497.8437	93847.47857	74911.70194	131711.8756	11815.87377	5872.208074	9110.75389	8222.096348	11541.1461	6782.701929	7304.848056	160830.7318	75670.35634	118784.5479	108139.8566	110700.7127	43781.50506	67360.9174
M511T475	0	0	0	0	0	0	0	295.5182679	29794.8937	29773.07996	19138.22203	20948.67156	18518.4874	17698.41085	15705.94288	19198.6877	32938.3224	36109.5685	26555.05654	29363.48203	22132.04018	21657.6785	32206.60529	4197.989027	2073.41338	3262.471612	2491.06536	3360.194356	1410.837385	714.1415072	47752.32184	396152.4715	37155.52433	32548.17721	26966.88597	10766.75761	21128.49214
M286T476	16056.63723	306.3196393	131.492048	0	0	0	1757.352154	1569.073312	30751.45305	32704.70559	29918.60221	28705.11112	29558.08186	28479.70847	27731.52927	26777.14457	41091.35115	117002.2092	28265.53739	7744.402216	13812.56154	7950.921296	80822.53622	23578.26317	47104.88325	3199.490666	22367.50224	37988.8839	1822.301007	10937.37667	23387.69386	9625.574645	62366.43576	44171.98116	14963.76267	12835.71731	8636.341876
M488T476	0	511.0651816	0	0	0	0	198.5905727	201.557048	172332.0605	167023.6487	159567.8524	146652.8066	146801.4334	127503.9824	128313.866	127864.892	199996.9194	232153.4347	166232.8362	127269.7062	138119.5383	100629.8082	190173.0245	11743.77421	5210.971313	9847.311975	13610.92582	12335.47795	3805.612487	7136.204512	537870.4017	307322.5665	355321.5821	363549.4236	350118.1683	130208.6163	203378.661
M548T477	0	0	116.9758674	0	0	459.3112424	0	455.2884262	3840326.578	3807686.1	3428340.5	3223019.921	3108096.147	2997796.563	2948976.213	2901932.824	3743527.022	3867037.53	2686308.318	2554313.756	2577306.345	1595795.867	3993172.88	1394107.133	545392.3618	1025035.381	1036873.05	1272114.233	701230.3615	556348.4043	8844933.189	6744775.828	6881849.118	7665472.688	5693324.289	3036237.965	3457729.094
M273T478	0	0	0	0	0	0	0	0	10638.15347	6679.483255	9439.726654	7514.017399	9145.911533	9492.719116	7947.313287	8587.726726	14361.08759	13949.33431	14245.13895	10746.7998	6044.078339	4962.174783	8915.861731	6383.353607	1399.984272	4444.358403	2480.665199	2764.839671	4875.872345	1676.29578	6412.425104	8476.114255	15843.67818	11855.94567	13789.92095	3685.323363	5277.038184
M625T478	0	0	0	0	0	0	0	0	28092.39826	26090.69035	26250.28115	22913.45497	22057.21001	23579.52391	20638.79173	21454.76977	11050.13621	18769.7625	15526.45098	7134.794942	68176.335	56603.23564	76880.5257	39136.37059	27920.34462	26510.55896	31558.88618	31453.33123	29932.06613	13826.71799	0	0	0	0	0	0	243.4979023
M901T479	0	0	0	0	0	0	0	0	32086.61034	33469.83149	34790.89164	35360.62344	33897.97653	32363.39942	34063.22349	30991.3746	28521.1281	27602.72535	22683.39378	44670.14439	30477.01105	39127.30047	24685.04417	44146.7134	53740.40931	20628.4217	34994.17452	26308.40146	40424.98334	58184.89612	37496.55308	37938.30011	31820.13369	36580.96172	26221.02957	42694.93613	20162.74447
M133T479	0	0	0	5310.68458	3413.620833	2923.622084	0	0	14993.35361	16409.59887	12593.34941	12006.01338	14591.45494	9350.458598	13161.0444	10695.42151	15002.32041	14152.40271	9142.911793	18939.69111	12471.07896	16882.76978	11254.32041	15095.72529	15933.51365	4982.0769	13693.13918	11034.39327	12712.61542	17783.9042	16165.21773	15612.17392	13688.81325	16405.5174	10952.53821	15113.34356	8443.445127
M313T479	7136.274962	0	0	0	0	0	0	0	22971.34589	23816.23485	20602.26949	21294.92346	22228.80055	19786.89046	18349.22088	14491.87619	55790.90511	57696.32709	30606.57434	43771.67483	35610.69833	26186.20206	44041.54226	3681.90198	0	3216.755945	5479.987265	6993.355797	2825.1026	1493.694993	19623.40169	12692.96993	13850.94293	16005.17615	11788.91414	4031.789784	10116.45209
M385T479	0	0	0	0	530.0321536	773.402981	0	0	12136.03863	9049.755774	8757.393175	5157.993647	5668.924554	7311.658009	9034.812868	7812.47716	5059.747421	10492.96033	4010.196495	12870.25444	4000.448835	9082.220993	4213.254783	10895.62997	11652.43728	6340.118946	7173.915715	9194.317905	16114.80517	23778.58691	6199.908644	6230.044092	1259.417679	6711.265985	4470.647244	8921.664382	5413.759925
M580T478	0	0	0	0	114.8837589	0	0	0	11195.03036	8970.101461	7122.746234	6251.357377	5363.118912	8405.785827	5228.063603	6698.788827	7489.678358	8151.691814	4095.63698	5200.821746	9442.798292	5291.844595	11027.41138	7054.431294	4886.145015	6768.68468	5299.64719	7555.426442	2361.423964	1558.062477	12578.6641	17499.39514	10291.3181	15915.72794	8502.741266	3985.71357	2696.303477
M416T480	0	0	0	0	0	0	0	0	17843.83784	17098.78069	15350.30075	16207.8801	14586.89376	14107.33426	14981.4757	13587.97313	24808.09428	26882.45819	15713.0213	21518.13435	17675.07131	16707.27352	17936.14199	21727.47	8076.812429	15332.49966	11688.05542	16368.65265	9845.112805	13823.46981	17134.2733	12981.79028	10810.29386	10688.60471	15088.81743	7268.128908	8888.301492
M609T480	0	0	0	0	0	0	0	0	8387.353909	9397.35179	12754.91591	9615.521568	8302.525954	5077.543557	5211.429607	8463.728199	9654.416048	8773.6503	7882.873087	7618.821804	10525.44198	6822.945479	9428.905801	10126.60553	11481.1245	11709.05518	11530.122	10992.1527	11608.94998	11440.91126	5478.051581	7652.209659	7979.867408	11030.27899	7210.43473	12263.97658	8841.173999
M720T480	0	0	0	0	0	0	0	0	15724.59686	15226.21992	14015.9203	14180.76264	13710.41565	13933.91178	11496.75357	12892.4078	5727.806743	6520.473686	7234.837484	4473.207469	17476.91942	9456.699427	14690.78543	13389.61519	10758.2501	3779.953309	11277.39878	11893.52926	3991.844239	5306.891244	25594.79091	30374.40734	18231.20214	24931.39043	13299.63919	9861.677767	12564.10713
M814T480	0	0	0	0	0	0	0	0	3192.108405	2720.258198	2622.00939	2305.364701	2883.920468	1510.842355	3650.412243	3070.182526	0	0	0	0	0	0	306.3424787	487.745085	231.367548	3124.701429	1150.668804	0	790.769071	365.2419704	8682.593405	10208.64208	12717.9639	10647.14692	9332.436801	3167.078998	5037.986974
M277T480	1066.851947	0	0	2039.221151	0	312.189316	426.5072953	778.9299487	28449.66598	29478.83864	15936.65619	18080.90004	12453.56057	18206.81283	21607.66094	21686.27951	22225.49198	19509.91433	37910.96172	9961.381669	20020.79222	7389.965744	34829.36608	2227.134659	2747.946341	824.1196474	2455.006662	834.3681466	2720.584903	1394.903907	33914.04343	5290.634673	31366.19474	16475.35072	36805.95555	8145.415272	35482.45706
M485T479_1	1413.808617	0	0	0	466.3982142	252.9682491	217.2457379	673.3015666	484602.3361	493777.0981	480914.7307	468915.2213	451596.5549	444405.6069	430088.1303	415439.2235	1235719.927	1182353.308	1157708.732	840666.1778	1036609.597	944147.6556	1453061.361	297688.0629	136470.7871	230486.6818	239929.0062	280383.9026	159694.1371	100574.9047	4287.320102	2294.006982	5522.743269	1928.301787	2850.428817	1557.978657	1743.963839
M487T479	525.9033426	868.5188543	123.9377588	0	302.3473707	0	0	214.2097009	14967565.86	15101924.95	16127477.98	15671087.59	15479248.96	15356401.64	14946686.28	15422422.32	16928756.17	17176719	17024260.28	15744959.05	15970794.18	14716355.7	16872741.13	13895981.88	10727959.1	13739270.77	13498255.73	14589266.22	11863153.59	10453891.36	17854485.53	16209770.03	17420801.98	16744853.73	16689572.25	13377691.33	15737923.22
M510T480	0	0	0	0	0	0	120.2214964	0	1469535.202	1417868.855	1031674.053	1119144.868	1027801.106	971587.1923	937917.7895	914601.3017	1218134.907	1219716.922	1071443.031	1339651.248	1190893.993	1027673.182	1192102.14	1232450.597	821137.6246	999218.7136	1025722.209	968157.5898	964984.3726	976487.1185	1093850.601	1209183.161	966339.5553	1234912.622	1103794.864	1111954.286	1057691.668
M535T480	0	0	0	0	0	0	106.6991734	271.1395055	209903.1981	220182.8434	249393.0871	246278.013	236154.6854	243933.2462	229951.2328	245375.4049	763554.1504	682412.5634	158871.1442	454248.9488	321505.8192	245859.9218	395743.0534	26188.37913	10411.8532	19386.2459	17851.25355	65082.62952	16090.87412	12609.17335	377566.4291	147795.4226	54321.65119	208969.7505	44327.68289	101914.6503	205595.9424
M554T479	0	353.2926196	312.3115942	0	2775.332292	1619.512536	527.7918986	519.8184157	18915.57087	18461.92496	13486.42113	14197.09468	11880.33741	13073.29815	10738.54679	10801.61138	15591.29765	15815.24119	12225.12298	17787.08993	14703.63248	14052.76135	13157.23452	14921.20182	9926.07981	14407.13075	13722.02491	13355.11421	14073.3368	13799.41067	8759.367821	14553.49956	6579.455274	16221.40074	6373.448779	13430.42146	11141.98051
M555T480	8037.181375	0	0	0	0	0	0	0	27014.23052	28265.755	32764.62831	32320.1197	33800.6573	35270.10259	34388.53952	31906.86978	31663.44977	30420.36307	29203.69358	27868.56739	33774.22047	44742.96817	29923.49445	31532.72286	33212.70857	35045.65441	35237.45439	33792.38041	31803.881	30940.45182	32070.24021	31892.33639	31075.78388	32500.59921	30764.50517	32029.05418	32525.44707
M571T479	0	173.2367659	0	0	0	0	0	0	13665.84227	12969.43552	14768.93052	14874.73362	15249.75622	14207.75157	15758.68936	14228.25558	14854.20004	14025.87843	11514.81367	14330.79959	14143.54259	13291.87456	13620.0189	14395.98996	13035.69186	14734.83786	12193.5311	14173.53714	13178.99756	11787.96744	14604.71811	12837.98222	14155.12972	13683.36273	15073.19632	14209.8565	13912.33885
M617T480	0	0	0	113.1649527	0	0	0	0	11350.66071	11494.90066	11845.38619	13890.77775	14916.2603	12917.07183	11712.7131	11045.04907	9929.584358	9872.849608	11382.70573	12127.81908	12511.24974	13148.42006	9265.126271	12016.62803	10951.27321	13742.65482	12931.81298	11988.87194	11471.198	12624.23413	10703.41406	13572.75078	12586.61406	12446.47747	12405.55917	14106.55502	12820.14685
M876T480	0	0	249.1226182	0	17447.99032	114.9853896	16548.66039	16015.87036	25980.52558	35378.47349	39911.68787	46436.03309	37721.61079	18317.03383	32583.93052	42722.90785	40885.71082	20657.47239	52061.90544	32436.86121	38585.37047	37569.34337	245.5552452	34800.61004	41813.13296	43409.0486	22879.09701	37089.1418	85347.95601	29450.10332	25322.93307	17816.87139	31593.19127	23402.49322	19124.14851	51410.87512	23191.32005
M496T480	0	842.0696544	0	384.4656303	0	0	0	0	48439.21794	45803.32873	37696.80403	37606.78237	36840.94447	37168.08357	36725.73667	33047.57851	45530.67656	45325.82192	57552.54311	41232.07514	30042.234	25148.38901	35587.46973	32510.10218	15472.65991	24621.4772	23694.10219	34213.35411	22751.70593	21401.50831	44520.86247	37691.25274	46871.86236	55037.98926	46395.06359	31109.81348	42185.47655
M569T481	0	339.4994279	0	0	0	0	0	0	84758.37894	85716.16712	84275.32033	81026.32264	81781.3255	77740.56299	79649.39394	77226.71745	81685.35215	91640.93243	48589.6129	53831.43161	225451.6364	178545.3968	265617.2958	104398.3417	73903.57471	71253.20266	87141.98063	86721.76882	74887.01736	41818.30117	261.5656646	123.8286217	169.2648512	136.6226085	0	0	309.3042058
M768T481	0	0	0	145.5638	112.0317179	0	0	0	28515.4152	31169.18407	25930.58664	27459.42013	23922.02806	22876.18635	21302.58595	23875.87208	32104.88674	24791.53639	24304.39552	19623.9643	11831.71322	11001.01949	27318.65344	3825.526028	1521.540564	3814.310501	0	3507.229237	1140.945465	1998.111712	57782.29334	33858.0444	65605.49802	36538.94015	45733.8583	20315.57947	60998.48291
M524T481	0	1638.861023	0	719.7262789	467.7535478	115.5629927	225.0186686	413.6348331	2608813.849	2591903.513	2501581.079	2436700.799	2254306.017	2190399.02	2219425.614	2211179.134	2708870.192	2843123.405	3095950.341	2115914.185	2636468.905	1677094.148	3715857.595	569354.3068	237086.7862	516276.4133	475975.6481	684463.7668	346653.5628	361249.4187	4835684.358	3829074.512	4442426.687	4530856.984	3840252.159	2000714.065	2652803.307
M661T483	0	0	0	0	0	0	0	0	99106.49911	99901.10582	96094.34312	92316.6787	96681.87455	85666.05299	85882.72664	83713.53674	202046.4562	227500.8437	153019.7418	179843.009	188623.8301	157883.1323	215040.2766	55513.0109	19459.07232	56621.7701	39155.86928	25821.37863	21215.01746	15526.60582	84849.18619	51434.59617	93483.05874	81276.39311	42344.86762	24692.144	36602.02442
M708T482	0	0	0	0	0	0	0	0	8361.854056	9514.604301	8972.61137	8197.058084	6776.938739	6372.003352	9045.91839	6928.337712	346.8360162	315.3710562	1398.21887	0	0	0	0	4549.092996	1068.200688	6864.174147	1555.659283	1974.042036	1271.939941	0	29947.34006	17439.23917	29124.84134	22019.03735	20005.25233	6626.669174	17677.16365
M493T484	0	0	0	0	0	0	0	0	23373.17768	24288.23783	27566.81739	27612.72073	30216.82822	28425.26076	30987.02057	29521.25572	18941.12901	24544.14535	20391.09409	13460.44829	52903.0624	23476.38312	37779.56469	19216.5335	10646.22051	12284.65513	19022.77888	29739.57644	6015.533479	13098.87462	59019.57847	73188.82595	58268.50071	58272.90918	22784.15615	13434.05735	14699.50891
M564T484	7675.25578	0	0	0	0	0	118.0222998	0	3433.506572	5722.980467	4666.981963	4255.816843	4214.912215	3985.179943	4688.463803	3750.658437	1230.151884	4252.011289	8752.363983	4456.454795	1936.419139	2895.001771	5523.255846	2312.018056	229.3021633	975.2358341	1277.386991	0	378.1546634	562.5588872	13183.49054	6610.723922	7741.23981	12428.27802	12709.27759	1169.467351	6322.274764
M291T485	1408.219842	0	316.036728	0	0	366.6653238	0	0	5073.940041	8114.909455	7505.271137	5927.54851	6080.098394	3069.22308	4290.818723	5357.780545	9461.306435	11538.24135	8412.482495	7051.166854	5477.187494	3660.139612	1543.52871	4418.131182	1532.053055	2838.87742	918.9275233	674.4432681	2309.316467	1271.593761	8158.187657	4041.931286	10076.98622	7417.75287	7792.982751	956.2490727	4653.518232
M1373T485	0	0	137.8500926	0	256.870887	0	145.4025603	0	5249.737546	13084.21469	11684.44977	8850.588655	9293.517306	7938.868994	12208.46212	10354.15143	36103.82263	35418.87484	38261.96546	31496.42036	20121.26511	18324.40173	25991.40995	3832.150342	1829.72321	3760.562226	3516.395402	3924.873391	2118.498467	1721.912799	8402.843863	5483.249271	7446.676176	9519.400119	5697.910728	3833.824717	4220.888883
M372T486	20732.03721	0	0	244.1567701	0	0	104.5242128	0	350289.4424	358486.9298	339218.6404	322354.764	315110.9103	303473.0815	302211.2981	301062.2672	882056.8131	925805.7719	779264.3126	623455.6362	873710.5324	781354.4923	1143373.923	82073.03688	27816.63457	57077.26321	54543.23082	83516.72159	48864.84586	45639.85985	172929.9406	90385.98432	116696.2735	114069.7374	142100.7843	40926.83228	104843.4233
M532T486	0	0	0	0	0	0	193.5768239	224.3838824	150852.6462	148306.0703	141335.0757	129748.0854	128724.6624	122409.3521	120972.4737	120906.663	340941.7373	670499.5682	289862.7916	460668.2118	229852.2634	185996.4432	287123.598	33803.60087	15719.09478	21940.27583	24385.61068	34771.03373	20801.67831	13074.87109	177006.2769	88983.91056	137131.9556	116158.0322	145030.735	53252.14698	166204.2006
M538T487	0	0	0	0	376.5529734	0	1207.595319	0	4051093.346	4136736.758	3988248.201	3723302.063	3605753.833	3441800.691	3416578.558	3371101.056	7551146.844	7530742.106	6172848.785	4825003.052	4172896.594	2865495.832	6157653.956	386381.3019	137140.8226	272623.814	269557.3949	408310.8887	171581.5444	145396.0588	10257839.2	4471714.006	7404947.09	6093065.957	6656679.621	2041103.854	4431507.229
M585T486	774.8694033	0	184.0552888	0	920.7886371	566.4185275	264.1336433	325.045814	6942753.045	6951175.772	6898166.989	6719791.394	6710753.833	6499481.408	6444104.004	6305144.134	18032777.35	17673561.07	20477791.47	12241998.04	12544041.95	8588656.612	17760436.32	5612318.809	1621459.293	6133130.486	4652917.647	11454783.07	3603438.945	4774716.599	461014.4334	160333.8829	442068.0908	222563.385	289521.9137	99599.42225	164318.3582
M602T488	0	0	0	0	0	0	0	0	12795.76479	16396.15016	13626.82041	12336.81755	11173.3748	11381.53392	7959.678859	10712.33449	4366.456944	3114.27979	1510.400531	1612.437985	19717.09932	11837.18892	30133.80877	3067.294301	2040.10349	541.2198852	125.7858887	1914.581509	2066.750321	636.1912248	35129.36225	20085.83949	22083.09762	21931.39519	18365.25236	9243.434577	10416.85037
M651T488	0	0	0	0	0	0	0	0	6888.237164	6008.985526	5874.801452	6685.619052	5104.012571	5557.152268	3231.569599	4113.634131	6021.594804	3442.66908	2252.730678	3079.362006	18635.90025	11841.52328	22215.46103	10081.61008	6582.103481	4943.99746	7630.034045	8592.81697	6901.454318	4042.283347	404.7195143	0	0	0	0	134.0507692	0
M550T487	0	0	0	0	686.9733293	0	0	281.9800926	1142638.893	1153247.416	1132872.131	1078715.313	1036066.862	1000661.083	986561.5929	975102.2669	1779412.624	1686744.589	1288321.764	1054320.985	996532.9968	616514.0277	1526293.032	261804.0064	97633.31924	189534.3044	185816.0749	266454.545	107190.7362	86203.12389	3280046.782	1825175.125	2416888.827	2381920.607	1909806.708	692287.236	1093926.757
M672T487	0	245.1731817	0	137.078892	173.2985311	0	0	0	604214.3761	601517.0064	580388.4342	559716.2784	544393.7622	527742.242	514092.6046	507281.4271	1610231.399	1624519.674	1258595.794	1199516.959	891562.5502	757812.5085	1107857.372	369031.0589	200880.3569	276317.2144	248843.9284	253049.0089	210395.798	99619.04709	327115.1531	146377.3496	263899.9905	211799.4922	287180.0861	103375.5282	236729.9685
M495T488	0	0	0	0	0	0	0	0	10464.31339	10692.4819	14147.3455	14108.27336	14723.50463	14254.25912	16467.37589	14440.21424	8620.192674	9970.282851	7330.259014	1797.276255	18571.8179	10730.13776	16469.2492	7434.969825	5371.871964	4707.673353	6799.671796	13205.98599	1006.130286	2478.833795	28285.67059	32645.61313	25024.66549	25223.06167	12359.54477	5812.462293	6233.490053
M508T488	0	0	0	0	0	0	0	0	104764.4396	99117.55738	104849.6166	77746.55797	82746.50654	77407.22272	76266.41849	84880.49947	136710.2031	1135799.021	1040717.948	84769.51339	84129.00308	54639.92836	122914.6053	25407.32205	3429.760922	7537.381864	5456.026823	21938.11222	5900.267031	2381.488209	244340.1387	127419.695	183751.8723	173152.9964	169610.2084	49785.06252	104483.142
M592T488	0	0	9263.487786	273.8696461	40525.97002	14126.903	34810.1759	41918.93187	3751943.454	3730957.821	3620278.696	3528875.822	3422504.261	3291496.809	3244902.8	3195091.475	5976512.882	5648050.126	5984910.507	4100804.689	3747935.319	2882310.488	4800617.986	1787799.4	741145.3099	1330703.21	1304962.276	1992092.855	1077460.05	908296.8795	6959038.855	4070991.112	5483309.715	5141942.196	5020000.473	2210074.88	3449798.032
M675T488	731.4387354	181.6488263	0	0	152.0852504	0	0	0	49179.41437	50502.682	51288.76859	39386.84437	40281.16988	43179.97628	41592.493	42832.20662	84277.74116	88829.9592	80240.73506	62423.63218	67503.50005	51650.90941	79111.35887	18509.81701	6813.667672	11574.81782	22758.65354	16597.04801	12996.76906	8279.110307	41706.33653	24286.43581	35247.81699	41935.16899	31273.5592	16635.85276	24370.02546
M875T488	0	0	0	0	28652.82733	470.5897843	31532.30325	24055.75307	60893.67258	56596.01361	70313.00057	82456.79041	59703.66579	38764.49638	63125.41482	68235.88476	105030.9249	55944.30172	128230.1577	87544.27849	278371.4203	67384.86045	1934.504419	50622.25313	43391.42373	56856.04922	19670.11873	60904.13477	42511.77204	31655.62345	51595.73301	33320.98932	67490.05159	51194.10192	41504.35999	81684.81331	42893.57055
M272T489	0	0	0	0	0	0	406.7079145	946.8437983	12928.3331	14012.09469	11310.80159	12917.71304	11207.36583	12183.33183	12392.12495	12651.9389	656.0743867	13817.69386	29017.95288	8641.467766	10477.33676	126.8489417	0	1502.891887	387.2233162	0	20602.27218	5969.728903	27845.54754	21875.97989	2205.573311	0	6552.23801	53404.19036	11806.59683	558.8685789	21264.83675
M487T489	0	771.2338235	0	0	0	0	0	0	482360.4225	508413.6572	741171.4359	783861.4857	792676.071	802773.8144	822623.5225	818481.3072	1791856.692	1528198.27	2058165.878	916797.6981	896599.2386	646072.6017	1072593.399	242438.9958	56927.2023	213106.608	181578.5366	432344.9976	109251.1331	51429.62524	1705904.339	604738.151	1417067.609	824905.929	1130509.488	221796.9525	643594.3112
M561T489	0	0	0	0	0	0	0	115.2114105	40447.1983	36060.01833	29367.19696	35473.62263	34472.20637	36474.70761	37565.80706	36310.13211	120162.1361	92629.25649	124498.5476	60733.36713	78123.05482	46185.43166	111694.4512	13633.37747	3752.926385	10617.0499	10100.20101	25860.15043	10495.82747	13601.73004	0	0	229.2369775	1328.224572	584.2138445	618.5039313	440.0123963
M482T490	0	0	118.6895405	0	0	0	0	0	263074.8656	260652.655	218820.4737	237287.1307	246889.6835	231629.9919	236687.0611	239963.2362	368158.5137	392861.2701	367888.8322	290920.2131	262300.8275	158712.0917	319818.2721	143808.5838	45422.59714	127120.6778	124804.2226	166980.5802	84941.21176	44876.31763	278729.0616	222806.0927	316982.5377	275879.4773	309929.5088	143594.4299	217579.4269
M499T491	126083.4088	0	0	0	0	0	0	0	52970.53357	53007.70272	49742.8889	45177.04226	47267.21402	41290.75644	45637.88076	44580.9409	154021.4739	133648.0676	108877.4029	115651.8967	145026.4391	99912.50644	193601.3093	11260.54082	1139.98225	5652.829213	6498.732979	7614.60733	3322.009817	1582.24879	0	0	0	0	129.5642936	0	0
M243T491	799.282056	1163.786266	0	0	0	0	0	0	6134.104025	5842.930283	7735.076874	5079.576218	5625.481974	4021.648291	4640.060103	5919.245817	14986.67301	16427.70944	16908.74027	11136.79885	10949.53885	8736.392699	13528.63285	590.4192203	0	1301.044924	1530.451282	0	0	744.76858	8299.158124	3539.293258	8080.580015	1930.500816	6045.738566	708.5178546	2113.39029
M534T492	6585.811617	2035.00852	110.5419894	0	202.3664739	0	129.4137687	175.9008474	27380.89408	21739.26537	17079.14272	18668.48127	18526.18653	16915.98574	17390.15466	16898.60476	73010.03062	51682.42852	39959.11286	36198.2665	49330.14617	40876.15949	64968.75626	1022.807522	1281.611047	1009.915706	0	978.9917823	1019.023141	1262.363067	14172.75166	4967.549583	10446.43275	7880.138074	9642.645442	2916.569483	7604.578821
M536T493	1293.683871	0	0	0	0	0	0	0	5414.080576	6321.804532	4488.495974	7227.377756	8519.672383	9971.217402	8787.213493	9711.097154	17507.8617	28049.27279	12950.4844	12415.89559	14979.55881	15305.58322	22126.12261	495.2956684	0	112.7345125	210.7274888	116.3777048	182.110187	105.2321142	7092.847032	4033.377053	3124.812613	5435.892655	8791.685404	2094.241191	5553.496536
M562T494	0	438.4425673	1759.088089	210.15571	0	2909.818349	38216.62511	42073.01965	33095853.91	32780080.77	32248091.64	31587498.23	30714914.34	30154704.38	30500312.07	30417521.73	36947559.08	37354456.72	36656931.29	31746489.05	29888368.74	25694563.91	34634457.64	11809170.65	5369040.079	9211950.104	9759008.85	12006409.12	7416118.617	6020064.487	46399287.91	35655522.11	41432287.77	38979358.9	40275810.11	27941108.97	36478747.36
M653T493	0	0	0	0	0	0	0	113.0905207	4654.556193	5788.423146	7243.616724	6820.046289	9322.769038	8147.866623	9590.045751	8977.087167	8519.198207	6206.12116	10485.00361	4712.292957	14565.10984	18044.45801	12653.52864	2271.590536	1120.104109	2530.30833	1118.099972	2877.163045	2415.461872	515.9574847	2916.226374	3086.318314	8893.84566	5578.518568	7400.841228	5636.111379	8738.826597
M490T494	0	0	0	0	0	0	0	0	33332.05722	32281.339	26112.59935	24903.56442	20461.88236	17937.36936	20933.625	17013.40843	15644.59732	19453.07468	17454.97006	14459.28904	11678.45808	7248.32013	20680.38287	4756.459579	3208.444216	5246.900582	2877.275905	6896.832075	3340.13267	3807.10266	60449.7497	58622.32405	50552.97413	69061.30305	39198.44426	25529.78737	31635.61947
M514T494	1490.369457	0	0	275.8133755	0	0	620.1605653	167.6718377	732855.592	733110.1613	701011.2206	663501.5396	653217.8616	633600.2249	630996.0662	621793.8206	2033613.859	2246521.668	1210861.745	1477930.007	1562335.185	1346710.921	2194315.543	33892.53542	11320.50012	24085.92949	20537.39139	31644.00947	13895.36899	12945.76829	584526.5026	345160.0465	422626.3931	354040.2067	374610.0109	149752.9592	273109.8035
M597T494	0	0	0	1074.660534	0	0	145.8531759	239.0517781	6730.598699	6639.734606	6010.72064	4413.506958	5679.401095	6736.335488	4124.342283	4382.041353	6694.622094	9279.369204	6890.541294	6595.973179	15579.43956	12916.28344	20974.92931	10999.16257	3616.366194	5822.076772	8777.665025	6417.925931	4685.091358	3598.855094	171.6983656	186.7908813	0	0	119.2688666	0	0
M585T495	9794.201831	0	225.0262932	0	247.8400675	151.7187605	752.2335564	866.8215147	2687804.031	2722395.079	2620339.434	2452733.9	2439453.213	2363280.887	2431361.276	2380529.073	6927854.371	7089561.517	7519269.936	5353638.234	5558873.031	4045224.092	7526933.935	1924625.952	689082.5777	1643519.931	1524333.163	2442780.447	1102817.2	963489.4691	4787.64604	2153.116412	6884.605956	4924.764716	0	2817.565229	2043.471699
M665T496	629.6627979	0	0	0	0	0	0	0	4408.970502	2973.920299	6318.823679	3910.959393	7416.618769	5214.838196	3956.658305	4361.794711	5436.129444	7030.426319	6093.966205	691.1179403	27675.32413	20433.06902	30879.25021	8592.383978	8047.941296	3648.690725	7455.1979	6784.182948	4218.283746	3415.818322	144.8391625	0	0	187.8332127	118.63729	0	0
M307T496	1579.575586	0	0	0	0	0	1872.986098	1653.181176	44560.2831	46306.85427	42584.42471	41735.89116	41885.43755	38764.65401	38531.81294	36953.52145	41249.92952	37885.33051	54758.17953	29790.46913	33437.18307	98060.80528	158376.6035	49838.73207	21627.57842	25878.5003	32531.70432	19381.19551	9355.291683	6431.059952	65221.49862	34294.58316	48364.15131	45881.63535	23120.37489	45960.64102	19129.7894
M493T497	0	0	239.811571	0	481.8732655	270.2807414	161.580533	486.5862379	17440.26714	17361.70592	17285.90142	17144.34929	16553.05871	16097.82814	15341.62785	15445.70896	31521.82112	33298.58875	21303.11564	22629.63198	59872.43113	43431.62214	73934.68291	5226.643882	739.5113302	3909.515786	3299.608484	1367.431899	1583.459017	1500.084997	10465.8651	4992.382352	7213.756152	7409.626309	6368.607715	1606.205724	4872.300112
M513T497	195614.5377	1324.556235	336.7925501	0	992.2690671	149.2876055	1506.487088	631.4756642	600020.7837	620325.6472	775776.2609	820482.6997	772453.8876	765412.7451	794201.3912	777846.8976	1975627.672	1807805.291	2173559.658	1074578.953	1122130.166	728641.3753	1413642.021	369737.2812	136334.6969	303030.939	290185.9579	476800.0552	193185.6591	131437.0188	1364985.446	596030.9932	1013055.891	746973.2295	910594.46	271601.1855	550409.1792
M758T497	0	118.1488775	0	0	0	0	0	0	17619.55155	18125.72109	15736.47892	13445.83521	14136.13678	13585.76748	10948.53901	12199.43442	9703.406047	9749.336837	8763.402094	5992.585708	14972.12328	7366.558167	12042.35448	13764.60509	8386.843722	6073.824141	8432.171113	10841.42193	5334.939133	4088.103937	20981.00605	29302.48173	21356.0207	20901.30826	16785.60388	9477.821243	7052.983354
M525T497	0	0	0	0	0	0	0	0	3207.421459	5752.746994	5109.716225	3317.464706	4949.276141	4443.325309	3805.700628	6203.670513	27561.99741	23122.59991	30817.22298	14533.40615	11413.92966	4466.890354	16898.60407	332.3874502	0	597.1220609	327.3734086	0	421.2428924	0	3422.582243	798.1193615	1673.489942	3529.884899	1875.686642	0	1010.717196
M538T498_2	0	0	0	0	0	111.3454391	0	0	272246.25	224073.9471	222587.3223	202816.0791	200536.7965	207282.8932	203525.5485	201686.122	457070.1524	421734.6067	384131.3209	276532.5094	259284.5657	176567.7963	299723.1971	16949.817	12127.2012	22885.50439	23120.63166	20645.99775	13836.87025	9047.70592	580239.9545	263862.0325	398283.6746	386198.8195	410542.5611	144584.7519	261254.7608
M537T499	0	0	0	0	222.0125473	0	347.0751174	323.1356887	46975.46489	43714.405	45054.85401	44683.98476	44651.01019	40213.03921	42824.15789	42352.32908	122638.5776	125456.1243	100273.6565	90922.37721	89591.32454	72499.40052	122573.1728	39497.41378	8479.801086	22475.2198	27900.54724	29506.25578	18903.47618	6552.788768	1636.012896	136.8818136	2625.687038	378.0141101	0	449.0242158	1102.372154
M548T499	0	0	0	366.9781405	178.8558795	0	115.4361551	0	32100.77071	29577.54264	31109.86195	30942.73142	28658.17391	23210.23493	31599.55364	15605.34233	58792.66083	28554.76505	45831.49408	41304.09601	71278.76859	59849.78307	109905.0295	4449.726585	2016.051095	4129.211585	2868.325276	4103.598509	3037.900685	1897.332538	51325.39098	33186.33021	35673.79566	39309.91394	30461.43953	12309.20364	17186.36111
M595T499	0	0	0	214.5071293	0	0	0	0	17627.55139	14878.67543	13561.70755	10224.36186	11925.70588	11042.97071	10552.25366	11375.60821	17620.31448	20899.6305	7823.347532	11096.38478	37472.84912	28359.6651	43995.2602	24982.28979	10532.40676	12875.82621	19567.54477	16671.46501	15627.27463	9190.514978	0	0	128.8603408	0	0	0	0
M692T498	1602.689261	215.2988965	0	0	0	0	0	0	53903.20812	53513.21056	52265.69369	49355.3068	45703.49526	44319.12149	42687.61585	45263.80787	37235.23139	36448.05015	48214.55987	24378.41774	23019.93695	12646.39197	38228.80194	3916.767576	1601.125932	5871.410355	6714.468005	5261.759968	2144.012028	3357.167904	184543.8836	116423.6937	150889.7691	140358.3656	108383.7302	51937.93671	62854.59532
M549T499	1700.575518	0	0	555.8994777	330.4455455	0	106.1148086	0	17645.12715	16028.96545	15517.29572	16009.36633	12295.25951	13609.69704	8404.9644	11685.74821	23199.90519	7679.37915	7618.06828	18285.59229	26850.39042	22728.4955	48037.9569	0	0	0	0	0	0	0	12130.0284	7263.036071	12709.86826	10014.94597	10915.51934	5187.453029	4825.853131
M592T500	0	359.0740343	0	0	1581.763357	486.7131652	1374.083217	594.4138391	184921.0924	185215.4237	174994.1161	173376.9105	160946.3023	157228.3596	155967.8093	154198.8195	276313.9352	260175.7667	272713.2243	204094.2924	183357.6347	147442.9338	229437.4993	89897.58352	21544.79243	71098.02141	73243.02291	94794.87403	62942.53992	53819.53548	270433.0205	177034.2792	218475.7067	212815.449	209646.6193	89080.55131	149710.5544
M478T500_1	0	0	0	0	120.9895981	121.0257974	0	0	45643.56039	47363.08779	46006.86065	44517.41732	42352.12994	41985.74737	35604.70008	41575.25234	75700.17001	80729.74654	90720.60077	61169.95177	45107.89178	36803.28895	56022.9949	17005.87051	4420.117034	18300.83662	15333.429	18688.89341	8413.270323	6531.654727	77014.15975	56451.69101	68138.69476	60869.49617	56253.71539	25369.30513	39514.38948
M508T500	0	0	0	0	0	0	212.9909262	589.5025992	4247.62501	8429.57526	7877.098515	10732.17044	8397.819023	7543.551168	6707.567275	8590.424856	0	7288.503846	5509.27918	2271.954148	1972.631317	1537.644332	10753.41648	0	0	0	0	0	0	0	28513.50234	16342.72073	7411.002303	21460.47715	21597.49279	7930.299741	10579.45729
M587T501	0	0	0	225.5524243	313.5419718	0	0	260.7743498	146236.8814	167744.8182	157515.1516	139804.0861	117520.5479	116597.0353	123413.3739	133722.1752	119931.7619	114475.9925	200194.9571	62446.77702	108265.0997	55223.693	164243.2632	139328.612	41941.67012	164132.5763	131457.9183	248902.1639	96497.84689	132296.6427	3058.03064	454.6649268	2597.19006	358.2331291	3010.172269	896.9337174	1821.31942
M588T500	1044.26557	0	0	165.6623115	122.0653393	0	0	0	33168.91107	33718.44517	31766.26765	25767.38374	28473.32739	25880.72371	25884.66342	26041.54513	86900.60354	89808.34467	84675.16209	62716.84783	65833.33341	29505.44488	79710.27954	28499.86909	8785.133261	38920.25931	34027.64699	77065.13477	24590.42488	35399.4265	778.9718118	622.5521562	1782.321722	965.1479609	617.1833363	348.1689572	234.496261
M662T501	0	0	0	348.9860733	214.3525612	0	0	0	8706.076756	9669.593032	8089.550107	7857.563434	9361.884266	6436.577866	4846.550473	4947.798841	8022.475839	7799.139651	5034.737561	4297.408097	10236.64386	6182.528517	9884.432604	3445.379673	5176.576187	2034.003791	2953.061689	3731.264453	3439.883043	1111.496869	15116.08009	13620.90137	10823.74719	12908.46423	9000.987219	2064.317572	7148.243279
M398T502	2661.165917	1219.75021	549.4263719	1493.407128	680.7194653	352.6350131	575.743811	708.7354712	29538.44216	26285.04335	27816.86287	25385.05425	21884.93097	21528.98389	22374.67366	21650.54569	54688.70251	56495.98708	43129.39907	39038.21261	57367.53841	53110.41592	73362.9916	11160.74467	2833.237722	7341.207672	4205.70112	8088.741767	6492.984158	5416.368072	15445.23769	10513.95904	11408.756	10521.75703	14032.31836	4774.305842	8650.269398
M412T502	0	2651.11788	8383.049756	4881.675155	9230.604925	4652.606215	11396.66108	5845.48652	175978.3794	172691.3707	166797.6706	161119.7313	152632.009	143490.1791	142067.115	143555.8159	26709.20792	54720.11607	36940.63307	31795.58662	220437.2046	7902.512754	32244.46692	50584.70729	35287.5301	20324.6207	68615.3186	49021.45621	28854.93162	84698.65956	69570.48281	21081.26384	119281.3015	43941.37371	44924.1399	26949.40975	1979556.027
M562T503	0	0	517.3676566	255.3666465	10217.52509	1874.732049	6835.032255	453.5527203	10956735.02	10862803.6	10558474.38	10049296.08	9740325.05	9400264.859	9539483.63	9313359.293	12894536.03	13378248.42	15111089.53	10142313.29	8182659.458	6310879.108	11388620.21	2699092.978	1090965.044	2160366.335	1995489.886	2663487.169	1438639.961	787153.804	6375484.373	14541107.86	17694522.18	16176914.45	6392141.576	6629408.441	12425853.72
M563T503	0	0	412.2174737	0	942.473689	885.8410616	924.2147542	311.150196	3919574.307	3877775.098	3690938.362	3558432.278	3345565.039	3230827.493	3292674.85	3216003.232	4756044.2	4875219.103	5935922.812	3554357.659	2819293.033	2103766.827	4044572.381	859763.5854	352507.9383	703337.5548	518063.2975	853695.8418	467913.8474	257318.9144	10065258.18	5469899.848	7093171.126	4947758.663	7547492.984	2209954.293	4477449.162
M616T502	0	0	0	0	115.9421944	0	0	0	25360.47119	25792.39702	26996.08752	19633.41648	18455.37925	21293.45826	18145.02509	17065.98917	31515.42143	16403.92199	89559.90364	28987.99521	12068.18886	12189.10702	36448.31963	7885.341173	1385.339382	6425.592522	5177.518849	8162.585841	2616.831089	5011.110598	50376.99007	42454.1165	43651.08252	51761.24372	18309.57748	13506.10291	23980.82539
M698T502	0	0	0	0	148.1782515	0	0	0	52429.99013	51581.71622	49139.4599	47997.62017	44638.06551	41902.91801	44469.23869	42055.52137	138996.9824	139269.9768	117942.0133	99279.21163	71438.54754	56228.26473	90771.42002	16518.57322	5796.011294	10714.94209	11075.52819	12661.38607	10235.16038	2583.768632	51848.45013	22238.77563	38875.36501	32256.78172	35330.82662	13766.62804	29385.13248
M702T503	0	0	0	252.170009	282.0374965	162.0071917	0	125.0990508	59705.11447	58955.53566	52238.86114	50164.04	51995.51529	51169.06427	44545.96854	43785.24813	29510.70302	47188.11926	24023.40049	23162.0154	56132.79744	34123.04513	55997.40222	51201.83737	38581.49345	37081.44452	46210.39348	43619.61141	27344.04038	20227.98239	102244.5031	96575.1221	82982.49116	85984.41788	62122.7707	44376.99624	37701.52988
M669T503	0	0	0	0	0	0	0	0	5268.195805	2802.95807	5866.298734	5303.857277	6033.424614	6322.470697	4072.860852	3552.14868	6845.31149	20515.67194	6761.751198	6526.315686	38605.65087	12476.68197	39325.86285	3247.991211	6229.486627	2903.003786	5106.403355	6092.939237	2090.223189	1384.6578	0	0	0	0	0	0	0
M325T504	4754.851678	0	1398.732686	0	0	728.49591	1309.664611	658.9122652	40544.85337	40986.30959	31281.81748	27059.08151	27046.91843	28325.7213	26281.47174	26865.32064	43646.47724	41645.18165	29475.82331	34086.62972	41619.6251	32270.48706	54634.58011	25477.65066	15547.49731	20226.635	20634.02524	21042.01751	16231.09671	7213.578539	26848.37348	22952.14607	36693.49066	27224.16084	25585.72307	14568.86708	14413.71079
M509T503	0	0	0	444.5636513	412.344876	0	230.9386151	0	6745.930454	14059.52744	13211.54864	17269.50981	15947.41301	13182.3451	11464.72717	10945.06205	0	7704.160777	10589.59014	5335.614839	14677.86511	5581.908226	6692.11396	10695.00273	3834.873332	5170.369954	1162.244482	865.4511037	5176.520357	5448.936076	19230.2368	10551.40201	17692.27741	14870.16551	16953.69509	6617.703238	14219.60479
M526T505	0	0	0	0	0	0	0	0	44377.33339	46468.92337	49398.5007	44873.35504	41854.29079	40243.75267	39239.801	54123.59845	74626.26577	81062.19994	60938.0637	53385.99539	73140.73778	48885.68628	106899.4779	2643.74298	165.5052604	2872.106985	3463.802305	2495.03571	1730.132626	1594.939806	87751.15727	55288.37823	70883.5735	61738.46364	74018.00328	28238.03789	40531.73514
M550T504	0	0	0	0	0	0	0	0	108685.6567	110461.2061	101567.4784	98136.09324	99513.96646	94007.91373	91377.00114	90635.95679	66804.21219	69533.40626	82492.66193	42768.38841	43283.25233	25818.79082	74149.39143	13710.38089	3198.349037	13127.69638	12144.86834	14519.04851	7370.567884	9441.476232	364589.0884	185932.9027	326017.8751	268616.8641	223052.9319	127820.9382	188369.1594
M514T506	0	0	113.3679883	0	0	0	0	0	170253.9282	169751.3387	155445.8522	150642.2293	145113.0562	133349.5805	136488.7011	132995.0971	372609.3793	409450.7111	256093.683	280685.8438	247755.3886	145255.0257	359946.0841	29232.82787	11194.65754	19083.57337	19475.63805	25345.4987	14191.99257	6640.107888	262982.5637	131923.0084	163179.0881	143234.3308	154884.7141	49951.91357	83754.93556
M606T507	0	0	0	0	0	0	0	0	44904.82735	44871.99287	41619.77726	40247.28928	40526.97882	38707.4599	37984.15051	36460.16581	35153.72164	35895.91858	46427.49705	26260.25197	28795.65398	17297.07231	45667.22445	19398.4462	6617.532508	20302.06188	14532.22148	26758.05802	12194.2793	13146.99681	98868.40585	62908.60724	85730.92382	81789.95229	71201.92459	31392.53951	53368.09671
M454T507	1061.550164	0	0	0	363.9657503	0	0	0	51144.64307	52043.16788	47266.25712	47915.09811	46171.91983	44027.55079	43860.14035	43099.28121	133613.058	142228.7593	153910.3562	110993.1926	121838.8643	79600.29202	175057.1028	16510.14593	14722.64116	15066.85986	18701.40713	12889.38893	8150.240915	1906.959844	1171.182456	1432.345472	627.3546411	605.3440518	546.1114287	143.1487381	1466.256422
M595T508	0	0	0	0	0	0	0	0	12821.18445	24785.03521	15255.09786	15034.14751	13152.84081	13472.95651	12527.86198	10575.27702	20582.18198	44623.32762	16628.24231	14033.61796	41646.68899	26357.51672	43728.6147	16563.08837	10587.47705	11431.38452	15086.72161	13488.26157	11581.27275	6474.926357	0	0	118.1307367	108.2493939	238.0420475	0	0
M564T507	2123.546356	0	192.6415356	0	841.4237933	370.7099586	1160.239137	736.0280407	1912424.479	1912329.384	1746571.964	1686994.81	1625440.846	1535704.918	1545005.398	1489264.001	90225.34312	1588989.41	762573.0431	1111029.008	49828.22891	651477.6203	64343.17021	100924.684	126078.4337	65946.88691	37962.45798	90967.35909	10624.72913	60495.74774	7675060.863	3039608.412	5984967.895	4850259.987	5797159.748	2074335.702	3571005.122
M501T509	1985.028156	790.5351272	0	0	0	0	0	249.5500812	51850.27755	54247.95812	61297.53316	59316.73605	58214.98932	55900.81787	56997.35589	56630.0723	157804.2267	142999.6141	133791.8855	91681.62723	109170.7829	78051.77231	150713.5311	18771.79631	8948.838632	14010.24581	15031.3911	18373.32459	10635.0943	7793.783441	84544.60184	40177.92914	65793.10362	52677.43112	55910.33143	23020.67618	36184.22539
M634T509	0	245.5199219	0	0	285.7495771	0	132.4656236	133.1389565	4923.667472	3281.859876	4463.160081	4323.815006	3245.13106	1513.276249	4180.399378	3216.887379	1785.916305	561.5538512	2190.146288	264.8331506	252.4207114	316.0851819	648.0180209	206.4354512	255.884884	0	0	237.3160655	0	0	14499.56843	8558.841492	20154.39191	10289.27637	8959.207642	5749.827642	19077.17536
M734T508	0	276.2283247	0	0	0	0	0	0	8314.372979	7566.181282	7739.243606	7428.835765	9727.913798	6730.244216	9072.732871	7155.375983	9080.12106	8087.654548	10082.28973	1703.787497	14628.91384	7591.712343	13923.06167	1797.28822	1543.871271	424.3704884	1931.707671	4303.2937	0	986.7491019	21766.4795	19031.49995	13171.2993	14472.13079	7668.872008	2600.564585	3002.819244
M399T510	0	0	0	0	0	888.0432017	0	0	25637.85831	24320.38857	24446.76052	23965.66242	24012.42787	22971.77808	24271.2095	22812.331	22454.07384	31338.28356	21461.49149	32563.62256	17747.16765	21393.31273	23861.50697	24021.76443	25713.49806	20595.38391	19037.14797	22246.02214	35091.56306	47633.73677	21572.56688	22341.55154	20802.69446	19200.88557	14667.50521	18335.78777	19179.32093
M425T509	0	0	0	0	0	0	0	210.6693173	83340.62536	83509.33029	79860.31025	73581.5255	73956.2297	71146.37759	67940.12312	68931.69646	176548.058	147628.0609	175106.9446	204859.0033	82334.2293	68827.75531	107865.3243	26352.21623	9763.270246	19082.96949	16447.35217	15990.25299	8113.326277	4426.071665	87871.35867	45453.47384	102298.9318	82582.35953	83157.67583	34443.2097	66384.55839
M661T509	1854.281731	0	0	0	0	0	0	0	114009.4902	108689.5343	108179.9732	96711.47684	91175.6771	87170.24981	86377.08699	90560.64447	213872.0334	214987.8473	140921.5915	170473.7282	204115.4558	174644.9984	238616.4364	50732.15543	24650.62904	61302.38267	45594.76799	41838.09682	22991.31589	15994.56225	75215.74434	70781.28393	79672.24307	76551.67498	38399.91434	25841.33385	28238.01927
M692T509	800.1286124	0	0	0	0	0	0	0	182995.5395	175298.7652	162599.9878	155485.0083	149535.2375	141125.3187	143270.892	144232.6399	129759.4946	111613.7536	197272.4676	94664.88725	83591.00058	49742.035	144237.8865	39307.34434	14752.85571	32904.25178	33150.12619	40893.62608	21743.53357	16323.07546	533002.2596	340222.3304	422383.1985	429302.6992	351130.6681	145690.7824	175992.7591
M480T510	2744.638804	0	1433.321021	2045.06661	3483.868894	2728.020868	2848.893009	2965.01189	6208.133576	6696.283577	7005.278767	4842.494057	6347.307616	5978.554476	4923.440101	6467.741593	7702.14824	13743.76699	31735.86193	7929.933521	11898.3343	2751.69876	20106.93089	4166.038669	3266.314412	2011.041718	4257.889401	3381.592721	3932.421099	5298.441048	3490.646024	2425.860523	2516.103847	2575.144611	2526.500778	1417.935373	2315.045406
M669T511	0	0	0	0	0	0	0	0	8700.348796	13242.24659	11264.06045	8233.380618	12093.94702	9742.971739	8064.671095	11833.65925	7265.062945	18949.01726	10283.14705	7018.36573	35559.95523	21248.22231	36854.3036	17045.71867	10457.05056	8163.970698	12521.70389	13104.99321	7005.976499	4773.343321	141.2683555	0	430.8353263	110.0376451	0	0	0
M431T512	0	0	0	0	0	0	0	261.1616344	24622.64231	24729.19775	24539.97299	22357.70463	21796.17783	21646.50279	19663.43456	20393.10913	44972.06879	46884.05737	85320.12022	37292.83964	32610.74305	13121.55793	30244.31569	23093.82511	19812.82844	14626.53904	27167.36818	19743.39346	24043.12969	15579.15932	13255.6522	2917.473182	8115.94624	3407.509279	7784.931481	1715.442579	2459.841689
M476T512	0	0	0	244.4412192	157.4342195	0	0	169.9388361	344000.6312	345789.0269	343367.1815	340348.1402	356296.901	354018.9218	354232.6516	352422.4415	158657.0959	164655.6228	208568.6889	111307.0917	285234.7186	191208.673	409879.0937	77867.58575	46163.4667	83465.69168	88377.70526	114604.6738	46454.37351	42684.68899	835858.9763	708894.3955	905773.0702	786789.3797	870566.1685	395143.1007	472884.8636
M327T512	0	0	0	0	0	0	0	0	11274.74648	11832.24654	11151.32401	9558.435562	10974.45145	11624.70499	11435.00202	11439.81534	18086.73612	18244.8646	13005.11405	11805.61608	11091.05955	7298.868992	15842.09981	5944.156604	4185.544788	2858.985653	6023.084803	4185.471062	813.515768	1614.535843	12057.73339	12873.44389	9915.986305	12095.47852	8305.310293	2364.543357	2934.737886
M522T513	0	0	0	0	0	0	0	164.1011294	18530.70431	23637.12005	19399.61517	20554.1574	16772.10715	15132.9596	16723.39927	20942.22137	44662.77152	42956.87941	23580.86075	22622.49109	49045.3217	42104.46936	57211.79799	1703.547476	378.9993267	927.3032409	1426.289858	2176.737013	1241.951095	0	216544.3786	10419.71889	21569.5627	19111.25975	15407.46801	8515.372439	10648.13079
M562T513	0	0	106.3121704	382.9647736	0	149.3465878	538.9109748	473.922852	825744.3362	809559.4393	758375.213	729034.0395	684037.1181	652059.3889	642657.6394	642929.7966	233719.5459	266440.1914	353885.9266	200193.0104	171224.7433	370242.769	851229.0701	219197.0768	93283.70605	175708.3917	173894.2667	195555.2767	119654.8173	104070.5564	1927284.103	1317885.1	1497849.388	1498438.463	1335079.002	618113.4436	910247.6577
M490T514	40566.48073	62943.21616	11695.12954	49125.52018	29222.8776	10351.42195	15425.39354	26934.04108	196700.8343	198851.5085	186348.0756	174750.3966	164964.5306	156385.3375	158580.2887	156999.0709	221897.5416	235923.3317	186461.7929	173442.3993	190506.8643	139480.0883	274508.2085	61778.16136	27627.19157	42883.1148	30891.64231	44060.29291	41235.31501	39668.17709	464837.8688	252910.2684	295522.2993	292549.5187	289098.5558	140976.7114	181464.2439
M715T513	628.1903333	0	0	0	116.8571481	0	0	0	9348.459757	9328.223193	11026.66648	9548.748198	9205.649687	6314.106432	7282.858691	5865.934604	20996.9414	20439.30605	40223.79221	13527.98002	16239.30864	8135.518563	24894.76802	13058.15336	4957.502611	10377.54963	6432.733078	16370.47856	5486.361076	5640.275828	440.1116363	108.7571694	0	0	159.6703865	0	145.1722182
M325T515	7943.131566	0	927.8715818	0	0	1187.177852	2151.674043	0	31834.97791	26891.51318	20897.157	16613.41783	18944.80207	16267.08128	15321.16607	17697.72279	19498.93086	27554.43828	17702.81248	24477.66299	25456.48572	18418.91488	37183.85702	10294.86839	9554.224195	6838.331294	12691.14253	9974.701542	8461.068124	6401.914404	16225.5545	13897.16294	18276.4001	15421.49318	19660.81759	8399.612349	11017.45107
M423T514	0	331.1612882	0	682.7136447	3417.672401	2494.834128	0	0	4295.896039	5599.187977	9499.223314	10045.01839	9218.447438	9525.944123	11570.42842	10177.40721	10319.71449	10057.48197	11344.9742	10407.58942	10003.88087	9958.162231	7075.603506	6618.435915	7322.200537	631.9805705	2909.28321	7515.907166	5169.880972	4648.821144	13588.67818	9706.712609	12655.66421	8725.460903	8119.35237	6796.424589	4744.49316
M582T515	963.6165901	505.8669058	0	0	0	0	0	0	100176.444	100699.8166	92166.03552	93060.68771	84320.00703	84311.22695	82367.2271	82672.10536	148341.0364	153705.1542	184562.4832	112009.5899	86786.38067	64562.21754	119126.5201	39363.23557	13654.77194	27680.65623	28424.33701	37679.37847	20565.82877	18174.04766	187063.5535	91432.18283	142699.3271	118026.2186	138212.1105	55564.69631	96350.28746
M587T515	0	0	0	0	524.0733102	0	0	164.0663745	640977.121	642442.0809	648440.9298	613520.1448	601741.6653	587554.0816	590019.5522	585793.5474	1025632.07	1455247.849	827820.0236	956466.8252	1140465.152	743384.8512	1655390.218	591987.9302	191372.3276	600307.7451	518398.679	1096548.43	377068.1885	491609.3994	157274.2745	59884.48368	116741.5284	81952.31038	102186.0162	37124.865	62905.64181
M614T514	0	0	0	0	115.4229856	0	0	0	2076.986284	3512.440994	2242.926903	3209.798784	3726.411138	2061.602022	2680.475013	2774.885353	1660.17542	1254.917954	892.0545866	751.2516956	3410.756265	3242.426978	5620.86304	876.6998256	825.6359839	1374.084388	840.4036547	368.2791042	1112.69275	782.4764887	13374.24057	9905.701313	8732.48156	12260.15913	5841.015275	2725.038168	3613.402796
M636T515	0	1138.484415	2697.03424	1259.03279	448.0699753	153.8846101	11899.56974	13482.40431	14378.99613	14213.15696	12784.15563	12948.57261	13034.62249	11119.45465	10794.94868	11440.12495	10644.90834	20826.90909	4716.080033	15205.35242	23969.60875	3838.286908	5099.293297	4973.136342	27195.54145	1975.332275	7475.761259	11676.74232	9687.182723	9677.445924	4327.629803	4466.069592	40753.37761	12947.19659	7756.338611	10011.6337	10400.21202
M763T516	0	0	0	0	0	0	0	0	13892.03478	13494.18867	12726.56354	11267.19558	9704.233727	9265.432373	11350.09306	9370.309516	64268.50125	66951.80246	35098.0087	43036.86361	13982.21648	10084.52861	28330.2688	0	770.1188988	121.383531	348.8317873	174.8028628	0	146.207599	570.8050006	845.608961	4009.910334	2649.380111	10015.34426	250.2002024	7179.007959
M548T516	0	0	173.6457773	323.3901383	321.7006748	200.9481311	8453.32138	10566.79887	26775.595	28128.83907	27165.92038	25781.75281	24085.21615	23490.4441	23254.05959	22725.29905	32146.72094	34130.63853	46501.13838	24410.46371	21954.27554	13593.07274	28243.82354	11835.82859	12053.68613	9842.111011	9536.813522	14215.50753	8645.281204	7926.731945	45031.71072	29700.91189	44223.40099	40823.50852	41587.89302	19152.80326	30102.35374
M594T515	0	0	376.0632676	0	2334.965525	0	0	3028.945698	211797.2633	209028.4048	198472.0807	192292.0702	186938.5588	177433.0544	175761.1096	174686.5461	512359.1182	489216.2374	302246.1387	324840.9024	485319.5971	374471.6719	618726.0963	51679.82405	22880.62855	33426.1904	33849.26096	47792.60849	28132.29812	24978.64778	186172.2759	99016.39368	150390.74	132312.6178	123220.1691	60643.31843	90224.01115
M502T517	0	289.9937309	0	228.6184923	368.1283063	0	181.4721293	438.3670007	17433.40063	16191.48911	10664.2277	15933.69191	8493.540579	12193.57202	11789.9158	13575.45374	12875.31567	15637.43238	12502.20407	8778.952973	13012.54549	6103.004055	18311.36243	697.7350828	296.8570455	427.559839	843.8318507	1170.126754	907.2477453	0	47484.04567	36050.5123	40154.8113	36802.42555	31099.3164	17676.62195	16452.99673
M534T517	0	0	0	0	197.598686	0	150.8061413	0	269967.6831	266004.3457	249001.5412	233281.3769	232960.0553	221803.3666	219033.3285	218499.1746	613016.911	662967.6198	550309.4834	444569.2148	462399.2507	345173.7515	611269.5041	76105.54903	32510.15703	56193.52653	58258.35444	75174.10794	44477.52098	35190.71094	291140.0268	141336.8057	208278.9826	174200.5064	213735.5209	71456.77935	137893.9217
M532T518	0	0	0	0	0	0	0	0	19345.75143	18462.62271	16388.7696	14312.6752	16129.94569	15110.51365	15106.76497	13466.44811	15399.23683	19479.45312	9345.850722	10786.83914	26761.32912	14040.90131	18514.01851	10625.5573	3810.677924	2938.270275	8907.510723	9938.661569	1876.232402	4259.723381	31855.39573	33366.85043	29304.9561	30831.22399	16797.59865	9390.387605	13290.26037
M737T517	0	0	0	0	0	0	0	0	6118.023409	4786.657901	3285.363509	5460.117009	4098.547738	3844.805077	4817.31044	3808.722296	9010.011812	11679.28819	7101.655543	5539.489858	12451.21258	8947.181154	12407.82864	5303.77112	2142.766424	4831.863284	3974.827551	6749.736808	2727.086947	2838.385081	0	0	0	0	0	0	0
M1027T517_1	224.8963813	245.3891337	143.6187268	0	628.4012777	122.7094588	285.5407068	332.9814998	67475.50391	64903.88158	62716.5807	60482.55191	57634.00546	57627.98512	53462.56658	55219.49876	134760.0527	144131.7564	133887.3678	101353.6209	104168.583	83637.64764	118123.1532	19890.39063	6920.408623	9856.890878	18106.90991	17510.1783	17020.28061	6171.33725	52344.69296	26633.97589	50751.84281	43588.14417	63018.14773	24550.41054	43792.74349
M585T519	3097.719645	0	130.2602048	0	378.8361657	0	471.4572997	252.8294106	373652.6677	360791.9073	380439.1084	312756.0471	347167.8073	355313.0876	310060.3249	324892.2424	1092521.008	1089107.987	1169962.187	638128.617	646098.3541	614294.0227	925727.2123	277192.0954	66851.38608	214654.9897	197166.2854	379610.4279	134417.3227	157977.6881	6112.206852	1705.411492	4722.112041	3317.926824	4606.12111	1175.573145	1897.179613
M596T519	0	0	1766.79369	305.8378826	11909.89106	491.2383066	9504.816367	11264.05272	2109664.51	2114187.797	2005689.349	1988516.301	1890110.959	1839385.887	1837895.933	1815653.859	3569187.136	3554049.416	3504804.361	2589049.03	2222750.207	1661187.589	2871879.132	1023151.846	448648.3083	751998.366	773097.7329	1018698.48	640742.2771	481051.6906	3655677.194	1968674.084	2676184.791	2414446.098	2507349.159	1122584.031	1833403.435
M646T519	0	0	0	0	146.7225449	0	0	0	287988.6839	278625.9832	271887.5184	250695.2456	241063.5823	232935.6311	233838.4941	229701.5557	211078.1692	256890.5315	188476.4834	140131.4468	325541.3107	179337.5933	356069.9713	186428.4407	113688.501	95798.18604	127851.0626	152931.0837	96774.41734	85483.79677	566155.8362	533014.6288	390046.8285	409925.9169	405090.3499	209591.0339	208473.5951
M424T520	0	0	0	0	0	0	0	0	23627.96916	23136.11686	23163.45298	21765.67698	22023.35419	20167.4955	20150.52597	20543.33786	61664.67503	66951.61121	36669.0385	42627.7309	62226.26358	61071.616	82747.99205	2031.018292	422.4586986	0	0	3339.687541	698.1965042	957.3233371	4291.059875	3355.46373	1435.643229	4029.012532	3350.033925	0	2448.616452
M477T520	0	1051.665894	134.5623839	560.0218728	0	168.7397428	0	0	9235.947961	9381.940741	7409.800171	10023.04038	7098.031491	6997.504487	7959.121673	7212.910685	26822.97687	16078.76306	27474.79156	26363.59977	7014.512879	6491.173818	12224.44485	1018.576076	707.3201697	850.6243381	1490.946272	685.315221	702.6521938	608.1129833	15668.87704	5459.179496	14587.53737	14963.61376	10976.51749	2466.950003	6995.39829
M583T519	0	310.5560376	122.7427972	295.2295297	397.3945017	156.1333924	578.6699892	720.9772298	29227.3417	26127.07601	23790.59527	25275.68579	22147.90087	23590.18724	23532.08202	22414.62605	19847.52008	23771.22581	17045.60407	13622.80449	52902.47314	40336.53715	67504.32072	31834.17384	21518.36525	27586.31494	27968.97082	29451.21883	24882.34328	17602.35155	717.4335312	0	0	320.3754121	855.5957088	0	352.9875399
M692T519	2175.912686	164.4251388	0	159.9542058	0	0	0	0	206047.6496	209834.7595	205246.0868	191206.7801	179443.268	174437.6043	179154.5254	172520.9277	286389.6535	279449.1198	444807.5713	170575.4528	143842.5337	73725.8894	270351.4798	51730.23932	18895.7976	40528.71229	40969.10087	56223.18881	25497.56432	17812.6292	775996.6994	342768.698	514228.8199	466675.4207	460374.4145	102146.0305	184961.0219
M728T520	914.0735353	1218.549985	0	807.3990976	119.4414882	0	0	153.6575685	14958.06095	15795.13315	14259.3735	13957.00514	13249.54889	11093.18441	10250.91576	11017.94587	264.2490918	951.1406698	3494.179205	0	15116.58109	12083.83633	23486.15676	5432.781657	5981.230507	2872.13559	4788.206365	4677.369236	3778.767247	3051.535665	46058.78248	63908.4625	15496.61189	29130.25793	26475.65303	17331.74003	13731.22353
M564T521	0	0	1035.635939	0	13722.41583	0	10143.4553	14320.58553	13200009.43	13166775.12	12581064.11	12594176.58	11759438.65	11423190.77	11517323.13	11328861.03	18086813.72	18439520.58	16864207.33	13413722.68	13598512.43	10289573.01	17639093.75	3037546.658	1259281.527	2072272.795	2188334.147	2784358.479	1604906.724	1303647.669	24272467.05	14911545.99	20109618.41	17289220.11	18076065.12	8758377.798	13934785.7
M599T520	10554.5371	0	0	0	132.7244776	0	0	0	73704.8619	70665.13599	62184.61027	58644.12816	53286.96859	49977.76309	52448.49364	52444.06604	133431.3023	127740.4738	163476.2414	96571.40487	87101.01849	63591.74277	114727.1118	46161.60052	16899.48242	45600.08558	50325.17452	116017.8378	42354.54997	46815.3304	1193.961324	647.8130254	2388.485516	4470.910024	1919.796933	840.5906572	2090.394325
M758T520	900.6938383	170.0447874	0	413.0653912	112.685385	0	0	264.4690645	11563.64701	11949.25437	9183.548024	7265.916869	8048.0872	5262.395861	8422.180057	6942.433014	4030.172179	4290.676893	7533.796576	1509.454567	12091.30399	7112.178023	12195.76768	6127.906287	2700.516992	3047.150719	4555.067207	2715.484462	2590.696054	2336.795424	41280.95616	14444.65543	16237.35905	14805.78853	11245.07155	6920.106645	5693.460877
M513T522	56021.92659	0	266.9037485	388.6081098	1177.312824	991.8664435	891.6245492	2096.993582	4122781.889	4184714.65	3987955.871	3601006.187	3824820.74	3380515.965	3503413.959	3350701.315	9904053.773	10454959.12	11168456.88	7456829.61	9594253.674	7320468.27	12367524.82	2817198.674	1228890.119	2478776.858	2133004.79	2706528.247	1410941.341	928937.89	163043.3304	50772.0188	96631.6451	66398.1546	95056.78337	24131.71155	58780.86065
M674T521	0	0	223.1467881	1091.679322	0	0	0	171.8256959	46011.69338	44917.74217	44390.36557	38010.80534	38530.73378	35762.78304	36729.90223	33279.72088	42590.78628	54179.77097	40017.8564	30025.82613	44597.14041	45881.42023	45802.85113	33360.19537	16543.80753	18809.46199	25360.0567	31865.32549	15054.30196	13460.56134	79087.76923	57980.65341	65208.31107	61920.14764	46399.31109	24798.45577	41819.56105
M535T522	0	0	0	0	0	0	0	0	69172.82335	58535.01272	81655.34882	78375.85415	79544.32391	80110.12754	70196.53487	70397.45425	205318.9731	204303.3552	262030.3109	153937.0736	212081.9101	126557.8812	227978.2362	42320.74228	18024.89285	38376.10166	29464.07291	44147.65179	20047.47945	9430.07653	0	1128.527296	0	1794.488616	0	642.6069787	2294.759772
M286T522	98754.42954	3906.952385	4104.729582	6334.94039	6354.081582	2514.575182	16532.8129	21782.25173	90056.6964	82013.14569	91336.72462	86377.24167	79749.76982	80671.21259	81186.6641	78602.83002	57023.98766	66216.75857	64766.75911	46455.77211	42801.44901	38545.44804	64812.23484	56768.08945	25894.51539	39909.67833	39041.58267	54285.13401	33022.71311	26961.64467	208982.9493	160811.4181	176329.8277	165711.0191	171748.0105	81773.40063	106269.8358
M520T522	0	0	0	0	3318.699368	660.1971025	5406.029961	1310.593295	312500.2944	315812.7494	303368.096	303888.6771	283356.1039	268462.1201	271366.275	278786.7214	539714.087	576867.7363	669351.4067	438998.1746	429881.3857	333302.4088	553053.1155	151130.5601	75607.9164	131062.3216	119388.1697	135363.4632	79247.66502	48805.82493	423133.7485	290162.3548	318816.9511	325760.6303	356015.2645	109904.1519	204572.6551
M720T522	0	280.2558954	0	0	0	0	126.0918892	0	5318.886459	4469.423021	3873.674213	4114.760955	4809.073867	2865.100411	3004.25004	2257.801884	2941.225912	7402.588757	2204.691551	4053.606836	7771.700112	3062.390331	10957.81936	1113.052031	1396.313006	1079.825151	1931.425892	1556.362222	0	1130.61382	11453.01678	5124.000377	2372.800743	4856.930856	4546.720108	2477.20088	2154.395439
M746T523	0	0	0	135.4797878	117.3831948	0	0	0	23733.27322	25185.5148	28521.57805	27492.66341	28756.93657	26330.65277	30930.14164	29301.5527	36747.67318	57577.37195	53477.40426	21622.1275	49169.89522	25118.08986	48402.63772	8566.494525	4647.033431	5628.231757	6056.357662	12834.14455	3446.299468	2476.890289	64427.38026	59189.48578	65399.46612	57265.66856	35302.24728	6364.082907	22340.20601
M779T524	0	0	0	0	0	0	0	0	8805.364861	8614.559446	7582.626016	7667.996175	7404.511478	6641.379936	4752.498825	6193.285338	2988.034061	9297.635053	34561.81913	14996.58294	18472.06036	19787.57696	25347.85871	0	0	0	0	0	0	0	7032.725543	548.5692641	8394.286197	3957.468291	16881.29923	2261.822324	12241.34421
M243T524	1151.35203	0	0	0	0	0	0	0	6199.798477	6140.842637	6682.215367	6493.389437	8418.34835	7642.040174	6848.203193	6827.100636	9221.108085	10802.98615	8842.641518	11114.41647	7209.072164	8897.129031	7340.226947	3784.17633	6774.134684	2709.181327	4275.664404	6526.82047	3674.085031	7136.579939	6923.338355	4149.877872	6947.106674	5938.008081	3027.013122	6273.184207	0
M371T524	0	0	0	0	0	272.8379167	0	1010.513945	23347.35013	25339.3272	43075.31337	39618.29657	39717.79878	43555.02432	40086.57884	47891.68567	47912.17824	44862.20033	71278.13647	28687.95315	53000.24112	41611.92922	54837.03988	15296.69521	8802.58658	9873.197811	10190.8086	15972.04359	8843.994071	5234.718515	88940.44288	24680.43315	94424.59873	56538.78598	35661.83765	19877.66593	38908.07826
M553T524	0	0	702.1772149	0	406.4141943	0	362.3165021	542.6953874	65983.90161	63301.44373	62661.21642	61459.79268	58216.48146	59475.3632	53123.08196	56672.99205	57035.34729	63271.54482	60247.95328	50696.71522	58580.07096	36490.5406	61222.3929	15360.57888	3325.507524	12853.69847	9258.261955	10546.19602	6190.467268	8953.700212	161292.6415	116643.0721	146118.7681	143330.9728	118473.3363	62063.97311	86974.64962
M587T524	0	0	0	0	0	0	0	192.1743492	606058.1971	597638.6389	566861.1083	550356.1177	530491.6011	509267.5324	525331.4775	521371.4476	3386849.389	1645660.179	3504079.302	1199761.702	2665788.278	969573.2073	1859099.794	426179.2511	165582.1483	330408.5048	324723.9043	466479.0819	225843.6963	189733.7922	3204.733494	2517.707683	9352.704143	5525.728218	11158.0323	1563.476413	1895.972061
M588T524	0	0	0	249.9546663	0	0	0	0	182037.4329	185613.2151	173200.8052	166374.0352	161286.2371	157114.7501	156524.1611	153430.4751	471772.5977	992926.0262	460735.6291	360101.1353	806393.0812	280475.3287	562497.3747	131480.8629	51480.04352	100961.1758	98528.9134	141042.1302	70075.65568	61565.22334	2629.088704	684.5062932	1252.533383	1359.477369	1411.893257	0	1314.221534
M688T524	0	0	0	0	136.8793958	0	0	0	7722.283833	8963.065104	8316.636388	9383.549536	7703.633178	7095.971577	7798.536011	7838.115673	11232.74108	9820.137986	17664.45639	8333.580451	12025.22461	7700.629618	17104.83284	0	0	326.3186137	0	527.5498562	174.2774013	415.2225944	16820.37573	8857.236362	4547.174168	11584.9275	12856.54479	712.9912853	9050.069626
M709T523	346.2225579	0	131.3773252	0	0	0	0	0	10847.45897	6182.886377	7785.24201	7810.232187	8112.189804	6408.961046	6064.093856	7009.750592	2060.123818	3929.550154	2990.593469	2587.095536	26019.97237	18063.79274	43963.54641	14245.0918	8504.072575	8758.566437	15248.22491	14934.82468	11784.71004	6511.663703	0	0	0	0	0	0	0
M552T524	0	0	0	0	0	0	0	0	192714.4476	192996.9474	181192.6062	177095.9983	173704.975	167587.977	172828.9909	169802.3617	135820.4564	153288.6457	153882.5683	111916.5015	135785.978	76403.82631	200625.2148	20693.87576	9991.583368	20753.15849	20981.23017	28439.12579	11435.98012	13344.19276	524414.5117	356374.3834	473906.0313	443910.5582	375685.6529	188718.0277	275180.5638
M654T525	0	0	0	0	0	0	0	0	18035.80077	18709.86791	16410.84757	16942.06858	15572.30959	14325.59419	13360.86484	14912.65306	11799.23169	16829.93132	12702.45981	9703.24948	17198.78301	8625.421817	14636.12535	20044.5078	13515.6657	12778.10909	17701.95291	16450.77737	9711.747757	7326.178995	26134.97611	29753.33308	23591.2971	24920.35424	12206.22923	10867.96595	8715.047164
M695T525	0	0	0	0	0	0	0	0	9931.075187	10476.35399	9169.731106	7888.213176	8492.256936	8549.530409	9694.625496	8735.147857	2215.527104	4146.513661	2149.568246	1578.974714	24297.28416	14296.25112	23449.31563	13881.13254	4750.714114	7146.691919	7518.168247	12545.6959	2432.354393	4772.014198	127.161898	0	0	0	122.0756789	0	0
M242T524	4890.1248	1353.633053	0	537.2350515	491.617492	251.1813276	221.2429743	551.3357679	44362.15212	46233.3215	50979.85226	48523.26287	48538.12808	47924.37149	49323.27817	47434.41611	53058.70172	74905.91651	52598.89697	72789.96307	43847.71726	50632.40064	50873.15707	36999.1157	45532.84007	31874.6849	39907.45047	38923.21172	40561.16333	48623.4937	42041.74616	39179.55313	44060.47791	42603.86643	34240.18311	29657.31715	35716.85834
M540T525	0	0	0	0	0	0	0	200.8675677	23757.75297	27237.76151	23835.16192	26176.96186	20604.78588	21525.08979	20738.81683	24040.52139	45428.53006	41919.4484	41282.58656	31466.95766	34932.14101	20357.90857	37254.24186	6369.392896	1860.945667	4538.215062	5001.871863	6711.996183	1595.462713	903.4633199	49198.23543	17510.96732	33934.10868	25646.21292	36417.25938	12616.94065	22272.16934
M462T526	0	0	0	0	0	0	0	125.5114285	15874.3275	15485.43226	12168.21457	13847.06941	12477.13103	13860.7865	13177.36387	12137.65456	26610.79225	31923.95938	23095.05864	17472.54943	43030.15683	29925.8746	59906.28863	1020.154241	0	0	498.5051579	132.2589866	169.3380693	0	15414.50737	6085.052115	6497.028964	3638.211016	11289.30784	1496.412397	3052.308257
M490T527	17624.14169	210809.663	72586.57845	194173.621	180000.3311	84241.4462	134771.6032	180803.7398	23284673.38	23479489.97	22669068.45	21907363.01	21618070.02	20909226.07	21181023.16	20865017.17	25004077.4	25976976.07	25812168.14	20508139	23679176.28	19167423.07	29156714.28	7672375.279	3511079.995	6041499.856	6186925.048	6677803.732	3617021.032	2613604.695	37941993.57	29310889.62	32627614.8	30842820.75	33050567.17	15333556.79	23770269.57
M550T528	0	0	0	0	0	114.5371965	0	300.3978674	22292.40676	12861.40211	11077.19163	11115.80509	11992.21877	13722.83406	11881.10452	13249.80703	44643.12571	41534.54459	14391.40453	21935.12484	34590.46007	22964.86283	44684.07935	2036.03467	1743.432582	1933.430194	2550.971692	6668.757037	955.7055294	1805.226812	13608.32934	4208.175818	1382.413281	3683.683989	605.2158562	1001.277331	2728.616297
M704T528	0	217.3589506	0	156.9931782	256.21221	0	0	0	44744.61763	41744.73909	42392.56411	40413.58895	33230.79346	39969.05342	34606.05735	39277.9871	38367.47529	45260.62412	42575.98358	26213.83188	59886.062	32256.08643	54896.1748	19941.05781	11171.43881	8502.221553	15305.79807	22126.34699	8468.097973	4909.664588	76572.21368	52492.38792	72120.84585	47630.36917	52051.98017	16871.88778	30968.2468
M590T528	22388.95938	0	124.1528977	0	0	1763.160682	0	295.8967326	169562.396	167613.9647	161589.5003	141794.4076	142505.0898	134308.4403	134194.5297	131011.6537	147406.7576	157711.3691	200660.0033	103284.5646	93555.30035	63118.51618	134535.329	15879.38424	7318.404275	10437.30643	11287.3361	12029.50012	8319.18476	8669.554207	586116.897	271883.0056	421287.7889	350835.2741	366097.5728	133093.0975	248142.7197
M641T529	1406.495935	0	0	0	431.5222287	0	711.5604321	0	2031720.729	2007473.244	1994847.734	1856580.511	1860849.81	1818797.209	1858007.842	1899508.958	5431210.652	5797200.136	7287639.809	3482252.761	2683000.658	2025956.621	3382167.682	746375.921	353692.6828	488240.4627	591522.6913	798584.7991	502378.4165	326922.5434	2231306.313	1154374.387	2291503.178	1969778.307	2089297.353	904849.8457	1409897.05
M576T529_1	3462.886949	835.0336857	113.737752	21150.70422	26396.59283	11715.64309	108.8323776	0	6446167.34	6360942.461	4743815.479	4663860.112	4568648.642	4476943.718	5942860.169	5890290.906	3736166.033	3800239.419	4481383.439	2835438.056	3353976.732	2201357.139	5923462.918	1497496.152	499318.5797	1473189.324	960939.9148	1476964.842	734016.7407	715254.442	11129209.95	7966049.289	9943017.704	9211702.724	12372672.08	5199915.125	7148260.352
M644T529	0	339.7450258	0	212.1603136	0	120.871108	145.2480806	182.1023213	34652.20884	33470.19276	37543.12885	34742.47776	30616.70353	30096.61103	30506.97598	28701.04495	78801.40113	85130.74807	102151.3959	53122.88851	43108.76736	41170.33395	55855.97571	10471.53611	5001.418167	6814.067777	9979.017901	12954.91256	7236.711472	3139.827487	19179.70357	15541.08141	36127.51688	20826.95194	30698.98059	13152.20383	26138.05438
M536T531	0	0	0	0	124.9882112	0	0	0	11577.49524	11204.10833	10269.36684	10889.80839	8832.186339	9748.125271	11425.01334	7856.619777	26760.2681	25486.12129	17991.27819	16314.17459	37756.98996	31114.29896	54277.7203	0	0	0	0	0	0	0	2626.096415	176.2377722	679.614502	1402.12629	1882.071496	995.5857919	272.7293631
M564T531	1258.590298	0	8140.63788	0	28126.80316	9443.907221	28291.34759	29163.37665	18706645.27	18801806.62	18134939.36	17565824.43	17102204.32	16792945.71	16736461.79	16391180.57	25540314.03	26319084.43	26082998.42	21589604.75	20149682.16	16178394.16	24955392.3	7976495.752	3456388.855	6798505.136	6351613.289	8055380.613	4069869.331	2787489.735	25877403.99	19691067.56	21892184.63	21664280.85	21949584.75	9342200.421	14735872.04
M632T530	0	477.5755875	0	1164.686567	204.0089753	0	121.6225371	232.243089	20528.89218	17103.07602	14801.59572	13712.6086	12523.54775	14959.83255	11439.33842	12030.0679	1527.177317	1201.871524	3375.527987	1812.848545	14354.52494	10644.27398	21614.9716	7994.221789	3758.534608	2832.741463	6354.477714	7031.427506	8137.616844	3266.487055	41559.47112	27879.88156	28003.69721	34516.30508	28757.38182	23400.23125	14177.454
M653T531	0	210.1825389	0	0	0	0	0	242.9826868	57735.72856	64003.70113	49191.06972	46121.13261	48290.00308	44657.60273	54373.10954	50440.31473	25994.57506	38590.93563	36705.90907	16999.68752	122231.7108	87520.59028	141835.38	85402.9625	69550.67657	66854.95543	70198.82516	69988.40287	63989.50745	37684.33155	0	0	156.7692355	0	251.6101953	107.6526783	0
M371T531	965.2654906	148.6663725	0	1674.681014	1739.184737	2535.985932	116.3988449	0	10121.83723	6970.400662	8396.637502	10091.81731	10316.77941	8476.114581	9484.413	10343.87316	728.7495712	1973.073349	1019.197254	250.1158095	25812.63216	67248.40297	1284.862598	970.6755935	4572.593824	65775.02877	6921.431838	3236.316408	3291.450598	1175.486176	925.8667336	4228.691125	1403.971621	1672.26851	3057.335421	5306.362572	5021.434862
M529T532	0	0	0	145.9194148	0	0	0	0	3262.246189	4127.695709	3716.632716	4542.955986	2899.39902	3091.318921	1782.495874	2513.360303	10077.48468	9307.819889	3931.263361	8418.839801	14089.19847	11689.57478	15232.63174	146.5107752	0	311.2732806	433.6125607	0	262.4720278	0	1427.727313	1087.389801	1328.411972	733.5565761	1240.36369	0	490.0932112
M700T532	0	0	0	213.835221	0	0	0	0	5321.830387	6819.01705	3970.256268	8261.268837	4730.651986	5239.73289	4468.185174	5157.582196	2022.681842	2204.915081	640.1990288	1394.139904	4374.662875	1659.658878	4069.24716	1495.586566	1935.249908	1941.980218	910.7177225	2860.263277	1776.150639	1348.172114	17487.20379	12955.62844	12740.5029	17446.26008	12717.38217	6894.28602	5234.440009
M474T532	0	0	0	282.8003316	0	0	234.1006338	715.5965393	11610.76616	12141.36082	11525.84691	11668.74186	12033.29206	10872.7417	8392.442225	9371.382934	26888.41054	29805.3137	28930.30866	19998.0006	23806.86903	18210.06487	32775.19041	2846.733324	433.0701975	1569.166267	0	1313.58498	762.617926	559.6675087	10756.08707	2501.115252	6694.695594	3564.443428	10689.10862	1494.986745	4612.097898
M599T533	76747.2888	0	0	0	355.5728036	0	118.4631492	0	53523.90649	46961.15855	39803.41443	39618.75416	35445.38445	34110.50362	33593.99378	33352.24855	121911.7844	113689.3634	161292.8047	78217.78288	68302.58471	51987.63537	94573.88079	45704.13843	14700.59793	26700.21012	36931.23747	85590.4327	30616.68843	23523.64859	3939.906443	2466.682976	3737.256506	9419.116209	5034.483232	2472.106343	2114.34602
M433T533	0	0	0	0	0	1902.774106	0	0	207669.4082	206180.4998	208829.9517	194807.8073	197307.0699	195744.1821	192400.3137	190988.9224	159808.9585	253280.3429	169811.5522	245656.1596	131488.9304	191089.9345	173253.0742	192305.7791	204492.4433	172278.4512	147412.1263	189545.1151	294902.896	434534.3563	174341.6638	175874.8954	181423.9919	141939.4417	146671.8844	135798.9662	149473.6283
M528T534	0	0	0	0	0	0	0	0	62171.62827	53907.85253	51461.13136	51001.40492	49471.86993	53484.43631	47125.24161	47080.74754	89712.15471	102130.6777	60947.65352	72179.48874	85560.73277	64985.62863	176447.7881	981.5373426	0	1729.67788	688.4544141	1927.105911	645.9263457	647.2642407	77022.64754	53424.09769	72746.23035	65084.75836	55366.33663	20488.69009	35613.37639
M414T534	0	0	0	11575.39282	10178.30719	8324.75591	0	0	95347.39132	92861.92668	91006.81101	88538.59318	84310.99398	80438.16645	85593.30484	83197.4546	71334.46942	117169.1378	84138.20865	107605.8592	53163.25585	78974.89828	74127.02609	85191.58709	87772.04906	77942.63141	76823.2852	80130.41228	103416.1632	139436.741	80596.50471	88303.88394	81959.28582	74529.80513	67650.36226	67172.12317	66720.70178
M720T534	0	144.5759068	0	202.3031511	0	0	0	0	8034.723948	7445.463219	9347.862188	6092.357296	8288.739157	8229.684701	4469.931052	5065.290503	6030.693344	9119.177349	3627.108647	1784.526035	12541.65553	4434.073323	9970.333152	6995.42644	3009.028768	1475.195625	4387.823947	6715.017841	3801.601194	2790.113619	13401.07381	12722.84008	12799.15663	15551.09498	5598.799806	4275.404577	5331.252966
M426T535_1	0	143.0086765	0	0	546.3997438	353.6645664	286.9047172	348.0237597	218359.8393	221030.2533	215844.9129	203851.2137	198692.5117	194932.3681	194334.9737	187102.791	301543.9547	326856.8531	340655.1187	247160.0365	231226.6172	185429.8598	291437.2649	85790.90975	50267.90745	84179.52976	80619.83833	100619.2642	60880.9384	51138.22688	383616.2993	272544.2921	304603.0804	275848.0989	295381.4426	143639.3132	231274.5139
M460T536	0	0	0	0	0	0	0	0	9766.137806	8586.508333	10365.34149	7566.16988	10072.06725	8215.739033	8413.630291	7734.861619	5204.385927	13338.71697	7583.983495	11147.07446	6340.501412	9059.433554	8922.020283	8704.303469	10359.8585	7816.45128	10435.14134	9853.604762	14095.64896	15975.63336	8593.990921	8985.779815	4968.970353	3668.430602	3725.528058	4362.665827	7029.398466
M576T537	0	0	0	0	0	0	0	0	1619578.973	1320672.52	1466461.867	1474116.144	1465495.968	1450890.876	1196551.871	1212999.98	780116.3465	824307.5244	1320105.127	616191.3794	834324.9962	577352.622	951845.459	402316.4824	185742.8334	443449.0091	388976.0162	633023.831	284753.0417	238288.651	3526335.647	2966971.517	3615014.536	3414516.704	3626636.114	1622383.239	2134026.876
M577T537	0	0	0	0	0	0	0	0	425818.3454	414109.5227	511323.899	507049.8075	505409.1191	498243.2353	298408.8216	267012.6895	271412.946	286044.5515	459787.567	208385.6617	287943.1006	192299.9963	462754.8737	132609.6653	58589.11183	148625.7594	126708.6632	207233.1295	84315.90665	80170.31705	116143.5287	1009611.928	1238880.763	1175003.572	565984.1586	557741.2949	738111.0629
M524T536	0	0	0	0	0	0	261.2349866	0	80508.99892	88825.0656	80992.72169	77209.37603	74079.52672	70509.47696	60615.06304	74138.0021	115325.9312	123326.4553	141643.1255	92792.30944	78534.36399	56813.4281	104465.5143	53184.48444	22942.83841	42469.43663	43553.01218	59990.32094	32637.37226	29034.62001	110305.1725	77031.7996	104232.0718	105561.6792	102113.213	46028.06076	72717.54437
M664T536	4359.122475	1156.661751	0	342.6756503	235.7301105	0	0	0	15121.24597	15518.7819	13596.46665	11576.56513	10467.42883	12345.84432	11930.97956	11342.41479	11491.39933	15634.04143	11052.98288	5523.050811	19234.13332	12530.99292	17068.97253	10265.49095	7879.300238	3305.16546	5669.665387	8900.830774	4871.704821	4427.964766	21712.96917	19161.8891	14610.63339	17684.09158	11523.4958	8378.371703	8263.682064
M866T538	0	0	0	0	0	0	0	0	8516.709264	7375.316411	8316.578275	8337.890053	9572.269438	9344.733632	7701.863716	8791.108284	0	7753.19345	2688.496483	8208.34695	5644.638554	9548.768651	9983.619223	7950.49117	2031.829674	1758.031173	6448.294302	7794.98053	2154.557201	1479.829828	11357.74707	10294.10895	11147.36122	10128.1054	10550.95699	5363.012982	8948.027691
M539T538_1	0	0	0	0	0	146.5152964	112.1685036	0	281936.2228	289440.3961	282781.3591	280574.7424	268253.3759	252883.7692	254883.5308	256239.3964	773577.1761	792395.0686	768130.7359	552837.9932	650271.9994	478861.8472	897146.2759	267503.0992	93656.39756	181748.804	193606.4597	209568.0167	142137.9752	72582.6141	1716.879772	0	1576.96407	275.2015457	253.315843	319.5327132	585.7085825
M672T538	0	1776.601081	114.127501	959.3091189	1471.531909	0	380.1490536	588.9318704	226887.9841	225027.7755	197497.7218	194652.1133	183657.1814	175991.3031	176030.1643	167785.9084	210256.8752	267483.9097	173801.5536	161512.1372	234417.7954	143820.7787	220484.1328	150756.8372	52045.71574	110883.208	101485.4715	143887.3444	63079.78574	45674.87166	372680.4782	304959.7234	297254.5832	349256.192	253763.7871	143259.9903	120870.0376
M551T538_3	0	0	0	0	0	0	0	0	83775.87084	83383.70007	71614.01249	74124.61117	66679.55203	68166.59985	66129.42554	62957.76014	119642.9447	111930.2262	91043.64099	97558.70689	2177.115702	0	0	51186.49036	23595.15826	43248.36247	45284.83198	52082.74574	32758.57767	25500.65493	58258.51744	52789.82709	51845.32535	57699.08242	57504.34359	31251.28623	48547.64508
M490T539	2680.81249	9137.072402	1482.440565	7213.025428	5263.362236	1385.20576	2755.202538	7284.581653	1243582.342	1243902.879	1204969.483	1132332.909	1097527.428	1049851.688	1062080.529	1006947.978	1475196.447	1475601.444	1533070.312	994962.5829	1312231.643	933556.0439	1715624.145	330733.479	68092.69397	239725.6395	255820.5558	275996.3669	146365.2192	44718.04339	2778715.444	1676757.992	2112779.362	1824946.376	2102907.014	638275.3803	1235576.48
M514T538	0	687.2014643	0	0	0	109.6297003	113.2792883	275.7947482	269608.6334	271031.5877	272237.6716	244954.6449	119457.9293	121991.4519	254817.4101	246674.5203	305881.1648	291888.0862	327882.5718	461046.9129	605765.7773	484376.9216	819334.8306	204628.355	77024.20141	159066.0144	155171.464	204365.8452	105555.9372	50082.75907	5862.663294	703.8484572	1408.774469	422.4028918	2459.118507	500.6607994	1487.717457
M515T538	0	0	0	1828.516455	229.2434454	0	320.3113253	208.1246789	6799967.721	7045077.298	8044128.822	7885314.621	8020859.443	7996689.511	8111786.381	7988375.282	11527456.41	11464833.58	11896624.12	9280075.792	9321939.755	7905365.514	10681947.22	5277755.498	2322216.244	4902398.2	4578072.814	6546403.299	3120125.853	1978738.345	9673307.862	6434892.093	9002710.729	7691777.2	8047233.751	3700266.995	6273262.958
M562T538	0	0	0	0	737.8848004	0	154.3923151	219.6839994	115472.5621	115818.9979	107114.0161	101615.2613	94984.32132	92229.33585	93162.45459	89848.89066	148277.5983	146856.1101	142466.5697	104194.2099	92268.33436	68852.69386	131321.2179	12892.35021	4827.731246	8396.409879	13898.38689	306509.6408	6543.538351	4283.494642	275901.9748	134939.2295	193267.6429	169584.552	184633.6458	64541.99756	125965.1932
M616T538	30449.40919	416.0642069	0	0	0	110.9877794	565.5684992	0	182446.8801	177319.7194	173087.3318	163080.5176	151722.6948	145154.7191	147072.1282	144105.8528	37770.94586	45594.74353	46742.34468	21800.16062	156660.5482	120620.4194	222023.7358	103377.2842	60493.1405	57306.88503	81003.23373	81155.95292	68023.18561	33810.9058	402552.2946	297239.6267	270244.4757	358938.2528	257326.8196	186202.2792	142030.1172
M686T538_1	0	1090.730269	0	444.4541285	760.0149684	0	0	528.0521582	20803.83239	16996.1126	19252.27153	19174.13592	17969.897	20702.97222	21319.97165	18306.04553	19687.11536	20867.25732	10216.9066	18953.47958	906.3308028	592.9085788	2005.040267	25154.17379	8278.695151	14118.57698	10039.67175	17742.52973	5504.630841	9382.188007	7248.981064	3132.695851	10833.40286	5010.248995	17879.31659	5823.297137	15545.27098
M724T538	0	528.4965603	159.04092	0	6660.319056	0	15264.34106	14271.08418	38791.28149	41972.40982	59638.21249	66167.06576	34755.63667	30406.77899	50177.21551	50507.05656	74455.40862	47078.20072	65655.00769	44044.24908	37350.25217	32646.71182	0	38713.96468	28918.91286	41454.97071	30250.4905	36292.51248	32210.90984	38218.80602	40487.46714	19274.75026	57262.65547	41229.87228	43405.55904	55277.88311	31900.73877
M877T539	1768.55615	0	135.2920231	0	22406.00471	256.116849	19735.71651	10983.02382	37474.08805	35923.42658	44250.6956	48740.16124	34703.44893	14425.42786	28151.58986	39961.21126	75213.78686	23825.17425	54958.27904	39395.97972	44388.4102	39816.09658	976.717636	59544.0744	32081.02446	41159.98121	12150.24277	31610.97851	25830.70615	17085.84751	34272.19668	20162.97123	43989.07713	23013.76152	24127.0804	43054.1376	23354.06692
M332T539	25508.17052	4088.409369	136.2441232	4530.296413	4899.459584	876.8008353	763.1287664	1293.278765	18170.85802	18117.17119	15093.58995	14433.06685	16744.40764	14726.23732	14150.34467	14883.40477	27952.70396	2538.235603	417.414396	28855.89556	639.4533141	5135.06811	31414.76423	73555.044	7737.136264	70205.05491	1607.746346	2016.817581	6260.208376	7495.345613	25455.22892	728.463221	1419.387938	2656.067909	9660.418714	24939.03446	912.8462446
M597T539	0	0	0	0	149.9000326	0	135.4992542	0	220442.2364	223152.5366	207848.9284	196135.2634	214277.7935	196350.3024	198210.4093	207614.1909	148637.1935	189053.8673	182344.6292	106116.8338	557522.6758	372527.8893	630012.5768	304494.8619	190279.7259	213795.1662	247972.2421	279515.8658	212775.408	114189.0388	1302.837003	1013.36511	1028.608243	367.5090616	0	0	317.1722053
M617T540	0	0	0	0	192.9146337	0	0	0	12783.81969	10891.50238	13241.68113	14854.6234	12736.35295	12434.99462	13917.5661	13979.79116	23241.83204	23577.4734	23153.26314	18732.10523	9947.98387	3758.08681	11005.25619	2047.442704	734.8504781	325.6758867	1904.386206	3635.295917	1099.737756	1114.117776	16314.01176	5362.557396	18949.38044	9445.871461	18275.95997	3860.611478	20192.73883
M714T539_1	0	0	0	544.1346962	0	0	0	0	2818.249861	2112.363329	2574.3204	2573.542991	2551.087987	1624.290319	1500.454573	2426.363506	14357.38183	31864.30498	14873.68711	13194.62192	7018.637024	3178.528612	7505.070205	700.8257034	653.2360428	228.0564565	740.5576407	204.335813	157.2584579	390.3580007	0	0	0	0	0	0	0
M714T539_2	5595.685761	0	0	290.7658278	339.2845151	0	0	0	9920.780891	12120.37082	13340.93193	11608.19305	14490.20551	9889.975978	10431.52898	9522.861071	9060.083584	13114.84072	9969.804057	13950.39376	10716.06541	5118.620782	8204.099497	8750.232487	2441.098361	5562.613742	7665.680739	11419.66169	3570.813291	2239.754522	24454.03423	20850.70678	16873.51102	22622.23028	17505.31327	4319.326321	9806.93508
M433T541_1	0	201.4283955	0	0	0	0	0	118.8315842	41945.42287	40744.5476	39542.64929	38940.78923	38544.4065	31023.84505	31711.96248	30647.30915	10563.24063	10842.70322	13058.1474	11705.78585	18994.58139	8734.917064	29843.13589	10993.1984	3826.764211	9424.36819	9930.938876	25762.4461	7650.695159	4636.682262	77240.28295	85016.73566	78825.08607	80990.22823	93025.05148	49935.69315	54035.42392
M516T540	0	579.3528922	220.9703078	540.6462468	2560.90062	587.9306898	1842.154023	2126.284754	1022892.433	1026191.92	1012080.972	982146.1418	1238900.68	1486067.265	1508752.421	916909.2266	1741589.324	1808564.555	1884123.11	2252519.572	1192935.25	932759.6692	1620681.155	257134.0981	98345.01445	183133.3147	172316.6939	226323.7939	106163.6864	61085.51939	2454238.469	1809100.857	1559686.031	1259905.144	1383054.657	359998.4837	974546.4782
M679T540	0	239.7449907	0	0	0	0	0	0	17013.69125	19566.28069	15359.45862	16133.02362	17322.76575	17155.52959	15583.37947	16667.00176	5285.989657	8903.215632	7314.659785	4799.493652	36693.20877	36851.2726	45963.63482	42121.21932	20762.30187	21425.84425	40119.10568	22484.59417	27075.4272	18254.45648	107.2315162	123.3127072	242.9838842	0	107.4883407	0	129.4825743
M371T542	0	0	0	3211.54865	4836.443522	2912.997047	297.6468248	247.0605165	17728.20318	19961.76725	19847.18158	18349.99464	18897.82318	16915.99303	17580.40603	30368.32296	0	9531.148718	1510.585424	1678.82167	39233.83096	105091.9374	2454.580232	1057.298983	13832.16228	105314.1489	13258.22745	4940.154795	4849.408252	1839.506559	687.5915529	13326.92878	2926.156576	4152.296876	11109.95691	11601.25326	13224.48529
M400T542	0	0	0	0	760.7717941	0	1064.86348	1921.812136	400920.156	401750.5621	388625.2264	383079.885	363724.5541	344576.7548	360824.6469	357527.9804	882396.2663	973644.3649	933157.9775	659409.9176	948914.3704	891582.968	1281375.191	93835.70005	29926.90747	49484.92856	55081.87079	99094.85706	62903.10391	73850.66687	190012.587	107929.853	124172.834	133834.1521	157099.3711	61267.61388	114766.4894
M432T541_1	0	0	0	151.7315343	0	0	0	0	36678.86797	35828.64682	33003.10431	32176.14174	31681.79425	31697.88997	31006.26971	28403.282	12064.25871	13922.36675	13633.93343	9805.980665	15399.8482	11028.66486	25903.44343	10488.36247	3283.225296	11216.15818	8412.78991	21208.91917	6954.280232	4191.055559	76397.3881	79222.05772	69157.37094	73684.73685	80458.01732	47943.10807	50008.53738
M590T542	0	336.4364505	0	0	0	0	471.1648144	485.7978146	3477.166923	7691.903072	4625.879205	4977.243466	5734.553186	3567.257122	3851.311401	5539.873865	0	1452.115677	2353.629223	0	9827.66377	0	12021.09996	2773.994755	999.4625886	2519.060697	2238.731007	2004.469011	907.2515716	453.0179195	13574.54195	9318.326895	7885.567505	3623.395027	7716.391963	0	0
M402T542	0	0	0	0	0	0	0	0	8094.104259	8426.679213	10989.26185	4854.807514	7926.219547	10114.39203	9711.493111	8051.982757	29247.94254	44149.61455	24707.50894	13141.57908	28951.10556	25963.21343	58360.70982	0	0	0	0	2323.530559	0	0	0	2187.203845	743.2609773	1696.567734	3357.344757	315.5273631	1046.722463
M542T543	691.0851784	0	0	0	0	0	0	0	167286.4441	165756.3531	153219.2606	151865.5142	136879.0149	133920.2781	131770.1465	128783.3971	166460.9491	183179.2604	135486.847	125121.2322	162530.9984	108907.6931	232152.7344	17746.83198	0	10866.59802	10483.8983	15248.1074	6732.266507	0	499840.5675	263043.762	307245.2918	267333.6508	304985.4031	121549.5792	197117.3621
M713T544_1	0	0	0	0	0	0	0	0	11002.4925	12579.2797	10271.47455	9791.130504	10531.57762	8649.497635	7214.632477	10110.09205	52571.97043	60558.0161	48641.13546	44119.59927	21319.62749	12848.15766	37996.83927	2962.94834	394.1954102	709.6591056	1511.119161	3862.617139	462.5781249	1289.366332	0	219.8425962	0	0	0	0	121.4364422
M269T543_1	0	0	0	1580.314577	0	441.5391688	436.6213924	675.6431099	28383.567	29050.63845	26555.1557	28179.89621	24342.44813	25820.9257	27474.59716	27124.89037	41492.8166	40514.61576	34174.74947	29871.431	32884.4806	26542.95355	48244.04101	10263.57098	6834.347838	2678.195322	5622.703271	11876.26994	7158.327391	6021.192599	25924.44797	13279.94325	20842.9333	22420.1631	32462.90334	14953.27256	12879.96968
M578T544	0	0	0	0	313.2138611	0	120.3970221	0	169036.7583	171792.262	159615.6838	152496.2346	151425.5463	151027.5027	151221.8464	145439.3439	33188.03657	32652.24637	41886.72663	20775.89442	26248.4326	15092.45136	39773.71422	10219.20336	4817.741208	6823.583902	8185.635856	10112.23818	5859.380617	7031.530955	718792.5143	357911.4936	83020.93897	578347.056	406156.4492	240283.8729	344841.9409
M604T543	0	726.1620448	0	427.3672748	0	0	164.1128934	0	9262.136927	10924.36931	11706.86419	9470.795589	10391.57573	7164.387262	5796.820546	6500.616384	5089.088946	3692.642699	5899.35404	2158.361738	10268.9141	5443.301922	21179.06136	12264.45415	6679.532656	4033.885398	7835.198274	4227.008442	7457.166813	2487.014675	20296.65873	21792.24171	14701.66853	19528.85059	13351.00863	8138.167329	9808.464178
M698T543	0	0	0	0	0	0	123.6045784	0	110103.6253	110419.5182	90818.77775	82329.63575	90477.711	91343.04946	81465.36697	61903.36995	118255.121	136970.8597	102332.6091	76336.21636	68207.95006	59115.57558	91368.48401	87132.38018	32396.39169	63830.25346	59419.08967	77003.61492	38553.34403	23469.6579	218201.6164	149114.6979	193223.3105	176838.597	153854.8335	54728.4584	56030.23755
M605T544	0	0	0	0	0	0	0	0	54946.24611	56498.8387	58791.48197	58334.84547	56662.57523	56355.83138	57871.73059	56663.48813	168499.7791	181373.753	111020.6102	134680.4244	189033.8701	142681.4469	216258.3204	4492.835986	1766.581382	5787.805767	5677.810516	2432.847615	2207.63132	936.9168326	23506.92075	11222.43883	16578.91795	14473.7511	16657.43695	4978.342064	10104.12957
M439T544	0	0	0	0	0	0	0	238.7268408	7727.285081	7440.667486	8240.422193	6898.700642	7026.767754	4079.055234	4017.351709	4171.578316	11554.90859	10155.33049	19371.74112	7688.998583	11626.0692	7171.270803	14357.01272	5227.965764	1262.373702	4010.863247	2660.152487	983.9672965	2176.43607	669.902701	15692.36032	3366.137875	14425.2185	17375.85144	9313.54334	4688.456176	5612.261117
M706T544	0	181.5113788	0	0	0	0	0	0	22221.35192	23195.20104	19165.65415	20260.67435	20976.45038	19540.8869	19181.90049	18661.0332	8039.900934	6568.605311	14693.80551	1565.124813	10079.55221	1176.801797	17228.98653	5827.850359	938.8647328	7987.035818	6870.73056	11678.66674	4764.222164	1970.403275	53711.27204	49261.91105	63589.07562	65440.05204	48431.27078	25405.44656	29181.90035
M753T545	0	173.0153777	0	0	0	0	0	176.1694255	10535.29597	9126.730504	8778.910015	8404.693603	8478.315215	6496.384978	6952.919756	6934.412576	17680.99069	11939.9796	17036.85437	7783.075727	9529.500122	10435.16177	21939.24074	3400.175436	1342.433066	2539.927205	2530.827766	4052.768775	2043.522758	2360.118404	13983.40977	4118.423934	9882.328273	7421.265984	7245.065857	2385.928884	7173.745176
M737T545	0	0	0	0	0	0	0	0	3439.47516	2085.414519	3343.312977	3271.631347	4136.327991	3901.338196	3232.932309	3274.816428	992.1422118	4690.433669	4488.773058	0	9399.308646	2901.369942	0	1060.593335	938.2195695	686.9867358	1943.264164	1960.533252	0	491.8211907	10333.36482	7116.05959	5867.730417	6842.318358	2211.600456	1840.857157	1865.887311
M353T546_2	0	128.7891128	0	7392.222443	16021.18296	6170.532695	0	0	59963.09141	59247.977	56996.68564	55836.87822	52293.76783	51402.09722	52015.49914	50734.07006	7643.002491	9459.683311	3860.146566	20040.48983	53310.68746	659959.1206	3415.306264	3599.75793	23599.59527	98937.84317	27533.43085	10574.54375	8064.20824	4602.935886	6087.155554	8781.272802	8549.04805	6626.571073	29218.66553	47512.28263	11588.52657
M581T545	0	0	0	0	2150.222412	352.996303	1295.730301	987.7261161	467797.6593	446606.6778	321637.1249	303644.7539	278968.967	254281.5348	264077.6141	242775.2644	387068.2123	492473.568	388230.7483	309255.5506	386844.264	304455.5565	627090.8663	362234.9373	168152.8272	199781.8158	275142.3356	315769.4719	246691.4227	190806.5022	302231.5136	254736.4247	278063.0779	379501.3153	204368.9825	197783.9678	167657.3059
M681T545	0	424.2725401	0	698.4620358	347.7960189	0	0	144.2489359	18990.2601	19083.10131	16675.83848	15928.4569	16497.56643	14956.61974	17871.05456	16162.15842	29942.19409	31714.583	16506.06854	19638.42928	41959.61184	31857.7369	63536.89099	17383.57243	11814.88132	14021.6342	13691.24985	16530.28433	16838.89375	9615.53538	322.2976174	109.8862269	504.9651103	410.7671177	0	174.3959654	259.9181549
M658T547	0	0	0	0	0	0	0	0	13278.83312	11986.93488	11824.72006	10017.23676	11908.42839	10555.58513	9467.251959	9097.194811	9687.379463	13875.70505	13365.35522	11331.31805	8227.23548	5883.822086	15437.44093	9092.074193	3713.349231	8099.603711	7640.839149	8782.606643	6943.789222	1347.943676	11601.62031	8421.598283	12408.49961	11279.49488	9345.020891	2411.625364	4386.554922
M353T546_1	0	0	0	0	0	116.8762341	0	0	16383.83905	17697.45336	14697.01876	15422.78415	12046.71046	12083.42954	12280.1881	10924.97503	14438.9842	15785.02334	45584.03906	13040.88741	27627.53525	22831.70508	36666.87908	16102.63198	9003.105212	13666.20001	15055.99134	20364.67774	9980.728638	9677.680723	31316.66242	23609.14228	16386.33414	24024.05512	7692.663484	7683.924827	8791.557077
M662T546	713.8922894	0	0	0	139.2369067	0	2100.915299	1526.793628	13719.06484	14366.11208	14680.60818	15527.83702	13567.51724	15238.60299	14175.5498	13974.78794	1463.463179	6878.609095	5151.027823	419.3851172	30097.66521	21870.62719	32772.41166	2930.940473	1624.650115	526.7717443	2863.70081	1965.135995	1085.943285	880.8878697	47761.4871	31491.01373	27578.2767	27056.99674	21219.60676	12275.57201	14084.31287
M557T547	0	1030.939295	0	0	246.9736056	0	116.1536073	0	17836.75737	18291.91817	17135.95009	16041.93895	12514.26553	14634.51737	15929.90167	14375.09882	7381.3843	11972.60557	16203.93703	8958.653846	4809.553134	1708.733799	4328.981092	14299.2944	5357.163321	7828.190287	8565.655885	4614.534753	2882.032721	1515.088466	46784.25519	41544.66079	31979.66966	40265.8136	31605.74481	13858.9081	23270.71815
M598T548	0	0	0	257.1697789	164.4883498	0	636.5089325	583.4707636	140127.6458	141747.4919	138467.5194	136420.1809	126743.2635	121375.2207	120324.4835	124239.3803	317658.0709	307584.1021	179286.3478	220757.6607	295493.8014	226597.5314	379602.1445	55251.00331	26051.45989	37358.04515	39504.12458	50905.18067	32833.59561	23522.64306	123337.3501	83279.32028	97209.62774	97732.37779	79879.4781	46301.61708	55251.18675
M672T547	0	316.1252746	0	619.8518715	0	0	104.8335807	318.7234805	16764.12947	16579.04416	18591.87038	16194.60575	16752.65256	11966.50843	15457.85059	17517.10918	0	3808.291237	4044.598199	1361.512625	21334.91744	12578.60008	25190.9215	9961.366043	6471.652166	6095.531712	7572.973781	5430.211335	5884.498336	3379.456589	40073.59776	31769.57551	28439.03745	31733.79164	26325.86115	19958.61875	16004.97396
M676T547	2763.360218	0	0	0	0	124.3079401	132.4226053	0	16634.03732	17696.2351	15344.332	16280.59535	13590.38732	12188.2931	14793.92748	13027.80569	18072.23599	22333.81996	14885.19646	12903.59284	18782.22942	11688.21248	19353.62437	16087.91377	9723.881311	5764.659269	12139.99015	12206.86702	7048.829623	4518.366116	21924.88514	18857.66896	19125.3183	23228.09609	15781.05953	5636.733227	10798.93248
M510T550	0	0	0	0	0	0	158.0263098	158.1849944	73803.47381	75777.80013	72990.83945	53342.54176	68448.99819	65894.2197	65552.37309	63962.89252	115886.2184	120342.4259	110472.7428	88982.48609	87362.78485	65264.71143	98837.36067	47752.35948	22964.60223	37977.22248	32847.07187	37761.52296	29098.18263	7710.804422	87886.45082	51654.16442	72261.52749	67470.05996	67203.34786	31688.24165	45447.96749
M651T550	0	0	0	156.3595848	157.8040896	0	0	0	30416.28746	28953.88622	29677.3657	25502.11881	23677.71281	24563.53739	29163.41166	25902.7653	21998.19376	28511.69776	18736.42129	6204.067422	60478.23217	42702.93547	70616.23006	55567.77675	39857.99908	36279.84312	45890.74074	52210.23791	37818.15691	26758.03154	105.3357606	0	325.2831603	0	234.7301601	0	0
M712T549	1055.489567	433.2567938	0	460.1520799	321.3416932	0	0	0	27436.85186	20089.99544	19441.6478	14526.44223	17297.65671	16111.91043	16732.10984	15113.21506	2477.617418	2328.748199	2896.133719	1182.741787	20163.81903	13977.06545	28378.9966	12618.7913	7420.587197	5766.548009	10587.78593	8592.668204	8845.881117	5513.572891	45088.98912	45329.44642	36685.11744	42031.94751	32903.30574	23647.11857	19437.14151
M760T550	1103.29634	0	0	0	0	0	0	0	20785.79707	20437.95974	19657.34964	19767.0769	18652.60228	16965.53391	16954.42884	17406.47618	127031.6504	125085.3407	52338.92051	79231.04076	18017.16024	13373.32002	44260.01937	0	131.7050941	273.3938127	0	156.6568925	134.4172815	109.1846129	1852.669551	920.3862841	2523.476996	1198.648722	16470.21218	571.1974452	9538.493488
M550T551	0	422.5563292	0	326.4833714	0	0	0	246.2030371	26893.34644	22664.41579	20071.16148	22470.00185	20911.79366	18054.27216	18668.97057	18356.78543	28068.04635	30690.71867	39357.78882	21909.08995	18735.52194	13087.82874	22355.69377	8619.308071	4934.788416	7221.987058	9007.257341	12379.67081	4182.934848	3608.210462	38206.12603	25485.23246	36298.65872	33300.88725	34578.79313	13810.82926	23718.22162
M572T551	3236.230263	0	2653.119049	0	19855.76323	6054.835374	19815.47349	21880.49828	693246.676	703540.8397	675772.0428	655274.4099	638685.1432	602400.3408	611611.4386	605799.5929	1411035.591	1511057.517	1609836.331	1127980.662	961888.1336	698017.2959	1261688.662	312530.8044	151106.2132	286171.0014	248714.3573	272885.8993	156536.7395	91905.07068	873673.1057	519046.2572	615978.6264	607474.7173	678819.0954	187681.8652	410704.4284
M611T550	0	0	0	0	0	0	119.4723684	284.5815254	9333.670692	14095.19913	12134.24244	9899.531486	11326.14387	11771.83704	12561.58567	8560.093163	6767.737771	13853.03941	8152.120307	6412.710131	35673.01608	27341.91715	47273.87712	21713.56189	5903.992389	14495.69342	17116.38759	20816.91545	16817.6751	4992.65301	389.1628601	586.7493774	296.5426864	647.7052578	0	0	450.3945567
M656T551	0	0	0	212.5570083	142.5532434	132.7667342	483.6993819	120.8318537	73881.40572	73020.31056	69790.18896	61097.3857	50180.34354	45543.37901	46107.64327	45127.20849	17365.84475	24156.91276	19584.66361	6480.740118	72519.15485	41485.08413	84738.66479	42402.52805	28474.42386	19181.47523	25946.95456	22319.72128	24061.59289	14240.07998	126581.275	105222.059	97840.19601	111565.0386	76021.61085	63917.77922	52626.06813
M729T550	0	0	0	0	0	0	0	106.7417311	58278.79161	61644.94399	36795.2294	39823.58947	36649.12073	31807.54787	37976.87501	37006.13279	57129.35646	80243.84994	107751.4295	48263.92401	157707.9568	89967.73037	149844.9642	9162.06089	7379.644764	9871.429568	10076.6987	20329.58293	11225.67926	3965.93173	38992.50417	14049.11509	27194.46738	27174.59608	28939.44399	24230.21101	16317.37348
M1187T552_1	0	0	0	0	0	0	0	0	4855.183096	4006.836389	2346.281207	5271.277769	5414.706501	4549.6479	4693.308914	6864.400668	22064.01378	21602.20672	24610.48347	19530.26215	14749.78663	10679.25324	17443.2078	898.6369168	300.9818571	416.7792542	417.1032115	981.8245183	428.6428446	0	1569.452436	805.047785	1072.815819	1210.87005	1450.405297	0	1728.60956
M334T551	0	0	0	900.6291303	3073.328432	1460.772893	3393.502933	3058.621199	15891.8184	12862.27203	12969.52872	11843.59387	12047.48826	11514.55621	12157.24698	11182.65399	8685.899563	10705.11588	7968.21991	12187.82133	10447.55738	4106.380331	16868.24377	17865.28362	6735.768137	8235.941212	13525.94309	14836.49832	22419.87197	11297.7565	21824.98863	594.8687652	10934.71149	18456.47375	12899.10677	8185.594095	7863.994419
M592T551	1841.528466	2520.737631	104.1550819	2235.91569	829.1028302	0	4842.642494	4489.28098	18189.64778	19843.55993	19044.31589	15974.34492	13924.18538	12245.91041	14659.23707	15324.65239	6753.522837	9110.033995	7589.494317	5504.087514	15289.99532	13398.54598	27683.30421	7342.398301	3980.477956	3221.528767	4441.160586	3614.469367	4521.324697	1789.516373	44637.29956	27990.25391	30670.7463	34316.42892	26899.81704	16949.17824	17444.06395
M625T552	0	375.0436248	0	0	0	0	0	0	15498.65266	14052.20191	13954.2877	14469.01853	14299.60041	13280.53448	13449.65192	11342.6328	20924.87093	21500.26224	17608.77548	10226.09624	40959.1927	33126.18824	53058.93074	23717.29661	14178.31412	18474.14839	18235.38667	23459.97486	16747.42377	10065.9251	622.7998022	184.4853146	1112.883587	468.9129443	633.3487746	0	260.6859301
M655T553	0	0	0	0	0	0	0	0	5341.406613	5303.294302	4791.498381	4397.961687	5419.771329	2868.942267	5711.840933	5676.831583	6728.477698	7741.84834	10627.09554	2896.574935	26389.91599	16293.38164	28295.85717	2480.531221	1695.527794	3988.116353	3857.913225	5196.698091	3060.92916	1713.049166	0	0	0	0	145.5289756	127.8778671	0
M385T552	0	0	0	0	8500.581322	1509.488771	0	0	12643.15187	12987.13552	10749.68024	10491.81403	10424.12949	9965.492786	8833.250113	9082.248901	8066.39069	11153.7931	10587.1654	11319.28363	8727.712389	4859.505127	8903.148828	6542.675522	8569.934929	1797.229186	7945.585796	7363.059247	10175.28772	8284.433368	10577.74035	10876.53164	8903.399375	10898.91214	13408.33794	4198.05858	12577.67502
M524T553	0	0	412.8589305	0	3108.799715	638.1312647	1057.600339	432.0184676	402508.1888	411628.914	381133.4434	371789.7554	367957.7966	351902.1439	341984.8722	344438.7008	733611.0172	791646.2543	818023.0858	604415.3545	565153.7092	406192.559	749454.3367	200535.2032	91629.80888	182479.8023	164957.5921	181365.5625	90844.46976	50813.96425	458493.2818	323858.5507	348540.45	354641.9328	363488.1189	94927.70385	178216.2486
M574T553	13697.04907	73555.16028	2191.905901	58957.05375	39300.95221	1383.171211	142686.5818	181003.4082	545719.3043	539790.1453	505915.581	475693.9107	448661.6482	446124.2795	443443.2638	438155.6389	253849.1972	304193.3865	276001.1832	173592.6758	706975.1282	504525.8517	931226.869	203128.8015	152698.5508	132870.0334	168110.7078	153509.8961	145143.7887	92933.4976	1202749.855	802485.5856	732465.0423	863358.4639	708068.7853	505635.97	439569.4612
M500T553	0	0	0	0	0	0	0	0	482979.062	475023.7	438421.9331	403419.1591	283923.4381	393092.1233	432393.4222	390977.0093	441134.2779	445680.2944	418014.4166	326022.2076	321817.244	198728.7871	390106.5888	303608.356	203974.123	231787.9982	258006.5871	244723.1249	230659.2835	147149.2755	980026.9025	518665.5883	805646.0425	713886.34	743349.3414	334564.0445	614245.4975
M565T554_1	0	0	0	0	0	0	0	0	36553.92214	37077.36172	36361.89337	33155.24208	32080.48713	42392.21642	30052.75949	35017.66149	75392.49653	81799.80821	75464.72899	60444.4546	85319.70871	58944.70858	116636.9722	35818.60395	12696.87864	24106.32721	23827.64864	29537.53888	13687.87411	6561.058624	213.3522104	0	0	0	0	0	0
M653T554	0	0	0	0	0	0	0	0	26713.26118	28384.34603	25923.57605	23209.24569	22625.99074	22403.05374	20819.96292	20720.39444	49295.89656	60451.94869	109481.38	44942.73729	28631.057	19432.99487	47400.31058	338.0040929	0	0	0	7602.029962	511.1459724	0	58699.5259	9367.41754	35203.10869	16606.9163	20723.82019	7645.82663	32297.89349
M386T553	0	10777.1083	2202.725234	1662.817293	2632.201623	1396.017362	4781.585052	6672.924207	30376.99869	28282.09768	26914.76387	27254.63029	25144.59207	24422.0247	24082.82622	21372.98978	24011.24453	24497.04996	36968.42488	34397.24881	39392.90278	18467.83392	48511.3265	2824.342976	2667.257951	4803.873092	457.3791933	1751.571292	2617.413301	1920.847124	33489.7544	13978.74189	36786.02458	19061.32595	51637.23353	7004.767828	60749.79175
M502T554	0	0	0	2316.229146	656.3661636	707.0261227	446.8908234	386.0361693	5659.494179	8522.184182	8361.942205	6342.735285	7169.858699	5090.204684	5834.614101	5431.403931	12853.92161	16145.73425	12665.61383	10048.61105	11744.45784	7244.176472	12529.66822	4307.421551	3036.861139	19843.66185	2992.905401	3430.805597	512.126009	1773.918525	7910.78827	2197.669162	4085.76058	5411.116539	4784.067912	4296.86238	3440.186135
M541T554	0	0	0	1370.341368	0	0	0	0	164364.1476	164230.0706	204885.7504	207008.1813	190684.0749	195031.8509	203134.6462	198289.4807	637914.8736	592534.4875	634810.6189	374202.2091	410098.9662	299272.9581	486156.5802	59431.46694	27701.98019	56435.80091	53375.5472	76372.45956	37802.2711	25416.88985	262024.3824	115596.795	193616.6314	138985.2278	162611.5853	51491.09797	105762.8528
M665T555	0	437.5314057	0	148.6315304	231.2174437	0	0	0	38843.06695	36834.30038	35639.45358	28775.27114	32611.33413	31289.48428	30208.6038	29377.44557	37487.26483	48645.46571	33036.08332	29669.68784	81583.32004	57068.57877	85153.82489	57313.72023	26696.56593	36066.18982	45628.307	52327.99666	36152.5232	25988.60883	0	122.1123953	0	0	352.3252549	0	0
M744T555	0	647.4928146	0	0	0	0	0	0	55663.44695	54258.15687	47331.38459	42661.60058	29381.02656	41978.46616	43595.61334	44515.73411	34638.94849	53228.28166	31414.32511	7993.925475	76541.47565	31114.72852	58135.12385	202195.5468	31799.13101	37202.27576	35084.036	38196.17831	20613.08724	19311.99664	85385.22152	69977.1197	64121.64954	79703.61213	54610.11915	23723.14572	26850.40315
M745T555	0	0	0	0	559.8316769	237.1263529	279.2696902	177.8822648	20130.27419	18435.95417	21010.41708	20772.01922	14501.09748	12735.27405	15261.32311	12308.73495	10419.12388	15172.21349	10015.05534	3283.858141	30581.21786	9411.08065	21507.55376	13387.94604	11473.45793	509.8554873	12476.75909	12806.44274	6188.911692	5476.58376	38347.87882	28347.47092	25655.69986	35195.13413	21031.66283	10516.04734	10533.77613
M542T555	0	0	0	0	0	0	0	0	1027727.747	1003664.879	949832.5304	906038.3912	866666.6358	836646.9046	849010.0785	836763.576	2047460.658	2300867.946	2223026.565	1631831.624	1738673.278	1265320.655	2378172.429	238362.6793	89151.92823	199455.6471	189763.5108	238393.4787	110203.1168	70517.39719	1320373.857	608477.1977	832902.5865	749099.0307	937964.5047	234699.7058	552272.7484
M353T555	0	0	0	26001.27806	21581.54065	17855.36886	0	0	83181.52847	80180.41825	77661.54547	75690.4472	70325.57621	70453.0544	70718.85571	69459.08359	21440.15681	20797.48447	9645.513496	28272.71675	64624.52582	966178.0573	14429.61387	17459.31021	31098.09382	119794.3009	33709.09345	23539.22921	19772.44244	4677.594802	11704.20947	20773.37096	19815.58176	19197.04007	34621.18179	65113.55324	23519.4535
M623T555	0	0	0	0	0	0	0	119.6280821	48635.61554	46116.22256	40450.84171	40796.84672	27519.20079	36890.22415	37164.03402	34611.05832	32160.61214	40170.7789	27696.29803	18168.60739	85348.85013	62075.51065	97203.94142	80864.60564	43513.66205	49874.69852	59200.9927	60983.92997	56618.83826	33193.1163	784.6649505	144.9438701	268.623853	472.9295161	444.4819309	226.1859096	154.8597962
M660T556	0	228.2910867	0	206.3558968	453.6426544	0	224.14609	528.7891925	28845.58222	30118.89887	25928.27805	30130.67326	26573.25384	24661.54344	26981.88333	28251.73405	15282.63071	21645.56537	25240.16286	3667.034301	41690.92909	23433.0953	44053.639	4425.972511	1907.034767	1028.781376	3811.592833	3788.153649	2188.846817	1543.428695	80351.92968	64513.69151	57594.29436	64545.99017	40517.13212	13781.59566	27493.33341
M578T557	0	0	0	153.9731721	131.1071254	0	0	0	1042343.961	1053453.255	974503.0497	959713.2027	940204.8895	936471.2049	922065.2171	894502.597	878072.6869	895481.1588	934451.8288	699803.4856	859184.1282	560920.4584	1266003.12	256959.5309	105635.3303	224855.7106	218321.0572	316871.2685	149563.4587	154857.7861	2414353.967	1773594.767	2316331.755	2068020.468	1818441.361	1027773.003	58621.61719
M675T556	1990.795305	0	260.9790783	0	416.3649618	282.318802	373.9218991	190.3817492	389524.0859	387828.903	371307.5152	351859.8056	351905.0063	349848.0476	343393.3256	341882.2481	454199.5497	462517.3424	480322.751	300856.7873	367207.3274	275626.5861	499635.5147	308172.309	159142.6312	223391.0317	261771.5534	342133.3197	229300.7061	153778.6073	475469.2397	287384.4066	406156.0628	386619.0727	406670.2395	196767.2424	264154.3804
M712T556_2	2281.431327	291.1677942	0	486.8727378	159.7474196	0	121.7521928	0	27981.052	27102.112	23158.34245	19255.79071	19411.12473	19573.3877	16944.20936	17726.90284	0	0	1780.743964	0	24073.65683	16139.3952	26101.15351	16062.72662	6284.105619	9836.918046	11106.109	13641.04505	6878.848012	7886.421873	36708.56669	32456.07055	32893.74828	31920.43723	23192.22317	7108.951218	7710.579765
M579T557	0	247.6011517	0	194.185915	0	0	0	0	190565.2138	432127.5112	349640.2002	359222.1183	331484.038	325324.5833	322559.706	318983.9253	309299.3398	242688.4933	199226.5906	217409.2461	302059.3031	184011.2526	235398.099	88371.53498	37647.93415	71909.18725	81375.99538	111580.625	58631.98046	52431.6517	842922.9065	619189.8377	770657.5831	722429.0332	628413.8174	131475.7367	165845.1869
M748T557	0	454.9596881	0	0	194.5237721	0	155.9959601	0	31102.9555	30921.01204	32834.50891	29782.28974	29337.50459	26722.40711	31053.72486	32294.6334	41853.26714	51461.39263	52717.96887	28145.8142	58521.04556	28377.04618	49813.71106	9640.306692	2788.886652	7845.045696	11011.47233	17790.29604	2870.012808	2818.868332	58984.18272	55148.55944	51398.85506	45717.44367	26311.07444	6276.570533	16321.94046
M558T558	0	526.878171	0	0	208.5884802	118.0233229	0	172.2001046	6432.845027	3371.275289	5594.384252	3958.834814	2816.422824	4664.638546	3864.799507	4590.56665	4768.345822	6445.19241	6336.585967	1659.247538	2234.759248	0	1647.072996	1998.957103	1494.327737	1957.17542	2048.787305	1190.293396	2141.187677	623.8256215	13149.92824	14605.27868	12783.18011	12065.16635	10896.12527	4574.091044	6302.192356
M671T558	0	270.9002264	0	0	0	0	0	0	7966.940719	8694.730463	8238.76398	5480.773698	6147.25893	6119.802443	5517.725413	6929.952513	0	0	302.8982742	200.239875	12570.068	6770.073188	11102.10864	3808.272126	2704.658262	1471.210978	831.4678812	1214.531086	3303.006573	1540.101413	25239.53189	21424.36455	35418.83086	17428.51778	12020.47472	15093.35072	4699.569198
M674T558	25335.47239	283.1928882	120.4690928	819.9970524	422.6041274	0	584.5955494	1367.170913	10612.13673	10274.98269	10075.9344	11361.82061	11741.18719	11175.81658	12991.32929	21376.55483	7491.29962	9905.296695	9913.239796	3621.210661	16705.78721	15435.25665	42321.73249	1190.061522	1226.662019	0	519.0786738	1599.603203	628.9870556	283.0358658	57023.34084	43424.34601	17578.92639	50836.72112	17755.85331	9437.43716	17894.66069
M602T559	0	2183.321297	0	1953.964823	1601.740922	655.0666152	1076.919724	3766.431198	43335.35046	40475.94982	37725.23635	37864.80449	32033.69504	33063.94271	36216.97232	30548.97441	20198.72431	21499.85316	13336.2441	11704.25308	43531.09034	34685.0097	55725.22083	14810.3958	9606.538553	9106.842411	15248.53356	14222.89107	12162.68547	8770.17127	124179.6874	59173.05083	57306.34951	70365.82988	54618.85009	43958.15032	36069.95317
M389T560	0	0	0	0	0	0	0	0	9821.626461	13085.24748	11541.63812	9682.641311	8214.390541	7990.504297	8471.86629	8433.740011	11050.58194	14540.2048	7913.112755	8694.987617	11206.17198	4240.768414	10056.45284	10689.84338	4014.027909	5148.361867	2437.838138	8128.732985	3558.045188	3302.028514	14982.25077	14435.35015	11542.39185	14306.5016	8096.482121	5746.312938	6327.627304
M639T560	0	0	0	0	0	0	0	0	37427.2362	37555.88311	34667.12245	33258.92132	31547.76058	31059.27764	29816.48949	28365.08566	50555.10573	54486.58597	28220.05194	38236.62906	80583.354	46419.9894	80451.21839	27179.84122	12401.25552	18155.38829	20245.54923	29756.82258	16200.27921	11354.14361	36485.11062	22254.02122	25652.76512	26395.8791	26461.36951	10041.74813	15035.22957
M628T560	0	0	0	0	0	0	765.9519635	1070.497628	139864.7654	133508.9927	122892.8325	115664.1397	106226.8184	100355.1842	104009.6557	98507.75152	42988.86501	52757.42168	36458.0744	28374.80777	105131.2746	72110.90706	131944.6466	67488.98288	46994.28196	39817.2351	57218.22162	54648.15473	47609.04131	32118.62156	267884.2727	243479.9827	209838.9645	276805.9228	185686.2398	157958.3252	102757.3106
M545T562	0	0	0	0	0	0	0	0	36186.60499	32998.22449	35731.62419	34632.58045	33697.31725	32284.95336	32250.3154	31220.76812	68925.93778	73050.83544	43767.79235	58510.24723	61896.86966	47486.28188	74294.71735	20934.83754	7505.884258	14001.36065	13464.61532	12377.18801	11730.00034	8451.870377	30630.23179	18706.60875	28949.59577	26289.60833	28329.78727	14401.85844	21300.72655
M706T561	8151.447672	0	0	408.3866888	0	0	0	121.0907176	34191.40247	59279.13528	74770.85162	47219.59792	55668.65569	45245.22198	57669.62883	55154.28938	42353.82059	57242.96478	47848.80752	36750.57072	73922.96739	44850.8806	72140.22541	19595.32105	11832.26019	13233.53646	18418.8955	31897.63351	12427.03716	10384.85098	114970.9716	164059.6111	183873.0306	48229.15099	53322.65833	23224.8962	26665.01067
M716T562	0	424.389884	126.4250601	0	0	0	0	0	133551.5831	136860.7764	107463.3341	114621.7465	88962.74124	83368.07972	83543.46063	84331.37125	91304.13531	112501.3537	62749.55312	71573.55286	103625.53	59713.67058	99915.08978	118608.0092	48605.19942	62528.86418	80333.21648	110169.045	53286.19528	46104.25445	144504.4383	151078.7962	160618.6855	166780.0634	99578.1311	69253.25835	57591.37756
M583T563	141289.5287	0	0	0	1070.858048	0	408.895924	357.5567393	66799.31274	71874.21278	74813.53744	69248.21436	68590.6493	69007.58725	67261.93437	65208.26177	181736.7601	124181.4012	142675.0322	91797.72934	124712.859	78388.87621	106441.1112	40649.14329	20512.90008	46106.64035	57078.63676	87107.07239	46985.23491	43741.17933	41311.60339	21566.59673	34292.88907	32487.29111	41512.42781	15643.82338	30231.16445
M674T562	2190.138601	0	0	234.5551078	380.536828	224.7128994	144.7136574	260.484685	114063.3924	113527.2784	103109.9007	93163.10354	87838.27247	83167.9059	82359.90127	78055.16912	96812.42849	118768.2102	65989.05906	59582.33408	113075.3611	69648.26636	93034.34333	100919.8826	49339.27085	5507.829394	79410.39219	88199.98764	52216.98267	43782.16755	92480.13418	128135.7338	122520.7031	148312.251	86674.04926	62719.63442	46532.78067
M581T563	0	0	0	0	0	0	0	0	25627.03788	26833.78653	25601.68323	22578.92678	23943.54983	21416.80156	20665.85415	22427.51296	23965.79244	20964.20903	41800.75689	19369.63313	3433.222674	3296.226603	11666.07025	16462.26681	3436.111823	7955.806807	12808.10659	17904.55971	13402.97823	7712.543721	41488.11851	18562.6181	23608.32892	27573.26318	14601.1548	12143.07252	18998.91348
M604T564	0	0	0	0	0	0	0	0	13233.28141	14266.57293	12836.67022	12510.14944	12722.31302	11754.84632	12132.28743	11375.94189	6707.851138	6531.526995	8483.218716	5705.381243	4269.07853	4394.009078	10016.3276	0	0	384.2950369	0	1358.051744	400.8431371	0	44299.10615	36292.87656	41841.64448	36328.25448	30858.38609	15481.19785	21582.45732
M1654T564_1	0	0	0	0	0	0	0	0	27023.1808	28693.47629	25463.64331	23925.92601	24658.54067	21289.55399	21967.08027	22823.12136	69873.77036	75238.75811	67276.14276	50830.1719	56415.85455	41250.88284	69691.06431	6577.371945	3846.562288	2271.61429	4207.008519	4271.310052	1930.19902	2043.084856	16270.91678	6505.203034	18805.98922	13736.50493	21611.88802	7910.204613	12512.12669
M399T564	913.8612894	117.9236294	0	14333.54304	6114.906051	6499.726529	1926.465326	3303.979677	35917.2006	25855.28528	25476.11713	24297.51513	26552.0251	23248.92353	23800.27793	23512.79506	2485.908905	12491.4609	4586.162693	7233.009586	58220.54557	138802.946	5461.435856	4704.331065	17933.75679	244349.5244	22005.66147	13656.17493	8636.765877	1961.187942	1484.978411	21484.33217	5237.625693	4592.019632	15778.29999	19265.20092	16109.43214
M641T564	17196.98641	240.0985035	144.2308073	249.8718445	604.3446557	0	0	534.9365127	1035405.387	951329.8638	682072.1747	614297.4327	947020.7513	944879.5221	924558.5769	611012.2959	2050371.402	5618385.315	2702754.565	1912110.707	887437.4372	1007920.613	1781503.308	365907.0858	310115.5923	268268.9564	314124.6858	383590.7265	467384.1878	101281.197	1150198.215	1093804.757	2169428.763	1875440.276	1087810.334	485816.6958	1321647.419
M541T564	0	0	0	0	171.4770754	131.1896596	333.9993804	0	24924.2515	24058.40661	32048.4763	19214.14567	26463.0685	30642.47856	29756.30933	20129.7263	55873.43587	48386.31247	65475.44502	21659.39569	41261.23675	9595.889629	17423.09631	20219.75938	16138.45851	14785.22632	32373.19571	27730.84302	100887.5084	8797.018213	26595.92981	3334.707055	11605.69598	9191.303992	17953.1195	4226.275828	12732.07385
M579T565	0	0	0	0	0	0	0	127.1640656	1209401.581	1191197.161	1133408.807	1110140.621	1092344.074	1070250.574	1066762.321	1048498.287	824860.6972	911328.0609	1166710.066	658807.7428	1072477.422	689620.9298	1619082.382	523044.7184	246607.7398	580699.2745	539214.3275	843672.3205	337680.5279	306423.2606	1773202.631	2001501.413	2116560.2	2353792.492	1995707.163	990543.6944	1520067.496
M582T565	0	754.1619641	0	0	434.4347971	0	296.5761014	0	13546.91171	14259.66951	13641.39773	12816.02826	20178.63022	9458.596145	10773.53849	7796.257722	12288.85325	12250.66432	16844.2022	13695.3782	16060.93306	9793.762413	8513.106733	25385.29007	2914.765385	8139.344741	5200.340544	8949.141554	4825.810844	3548.003157	16570.4775	9102.649071	18140.96808	17162.35148	10931.63491	8324.09252	7509.442661
M625T565_2	0	732.0149911	0	1082.624699	0	0	105.9094847	131.1864014	46592.96432	47599.69939	44552.24788	40963.49292	41192.45745	38892.95026	39764.99907	39100.71666	24951.93572	40480.50463	34302.92808	8748.639231	106977.9049	88292.4158	126039.8697	83603.23886	51170.15041	53509.71933	69117.10537	44630.80135	64407.85147	17976.80738	1751.606291	794.8890923	1240.811775	1505.943072	3047.796198	756.1478566	905.2902299
M642T565	0	296.5057356	130.0763747	724.9197097	160.3347398	0	334.9587191	474.8660791	431078.6723	435148.3987	402154.768	373930.5091	544384.6419	777628.2043	371842.2295	522275.363	898186.1053	918196.8244	1159842.427	571282.6634	521457.8	577914.6534	663922.7836	156490.9076	150336.8267	158531.197	128824.6144	212359.3097	214871.4329	109804.6218	601675.2606	399638.0628	546839.0643	543804.4245	476859.5631	266719.7226	314431.3152
M669T565	1837.829193	222.9026717	0	441.3902329	798.5015735	122.977055	187.3173095	0	48903.67986	51316.46622	48819.25173	45189.00277	47417.53827	45329.92747	46927.08985	44301.05084	195045.869	184840.2251	139105.8765	127697.1922	112859.569	101441.4977	138459.8989	11219.09129	6320.52487	7247.772731	9852.201104	12715.10958	4595.936195	4232.257699	1104.252912	166.8069138	919.7179872	0	141.8703388	374.325423	1136.949671
M578T565	0	0	0	0	0	0	0	0	3443498.88	3455367.557	3255117.742	3148090.528	3140589.282	3088674.093	3071955.472	2988986.811	2406003.929	2633438.403	3315531.912	1862683.026	3020073.281	1957017.32	4601791.622	1494761.527	723083.2294	1654852.764	1550335.688	2434816.772	971274.1225	889836.1269	5008576.353	5680467.135	8223715.886	6473976.898	5646277.729	2860070.317	4339817.032
M325T566	0	0	0	0	0	0	356.0595756	595.4140398	309066.9993	327062.4475	372349.6789	360711.5892	385222.0882	397878.1892	397891.8223	392113.2139	846170.1898	812566.4607	1046861.605	499722.0629	429698.5201	300006.8049	582551.2982	159466.1959	99894.69267	171636.2261	166434.6753	210442.2336	128311.1209	117225.6958	841445.5276	326528.9981	622710.1695	426977.588	519482.3682	187344.4808	389636.9059
M600T565	143675.9006	2041.546998	278.9847282	1008.629436	789.3123763	574.341545	4564.116101	6716.734993	228505.7529	230186.9982	210236.4422	198435.8987	290679.1525	182797.3852	278449.2416	173432.1425	99968.05517	110600.4286	74682.25476	71118.05215	209501.9024	161891.634	254737.4115	110358.1001	63086.79391	54984.81101	80917.18281	70098.62628	71754.99112	42434.79695	659410.6498	328886.6798	300816.38	557404.1038	448474.1779	226169.851	185279.3919
M623T565	0	0	0	204.1507134	0	0	0	0	79021.30017	78221.13349	75369.03872	70380.98029	71242.42108	69751.654	68329.45688	68950.64296	87624.03911	110521.8721	115920.0671	61859.6914	188063.8267	129253.6275	191141.1615	83596.22119	48230.06284	54923.56082	69890.62805	82131.90489	53926.1401	36481.74201	732.5207665	513.9379088	0	0	0	0	298.6890339
M725T565_1	4387.929408	0	235.3455579	193.5196382	22480.31388	686.576779	22467.63784	17977.18503	73778.21119	77480.77897	107681.2001	122172.7634	132269.6869	97229.01196	136122.1697	135217.1214	150582.3726	106926.4958	177940.6894	109276.723	126471.6782	80424.43218	542.8013206	61597.45271	38428.42552	64682.60806	38123.83286	76191.52459	49580.17443	40199.23052	116401.2227	43798.71918	69282.6256	92682.64839	65934.71527	77989.56333	58417.81702
M753T565	4744.995845	0	0	0	460.4603439	112.2498911	0	0	8148.860221	9808.704811	6646.018411	8311.786227	8389.015531	8728.5548	5807.739951	7503.069395	3049.272226	5201.537219	4184.880836	2113.493685	13567.62242	6987.73463	13701.04284	5459.430278	1689.900965	1990.473111	1111.842166	1976.983617	2427.844501	702.2817934	0	2217.096707	5881.757015	3975.234608	3279.471466	3747.934054	6971.181436
M369T566	0	0	0	0	0	0	0	0	12047.10967	11950.00467	10874.28796	10661.49097	8506.562066	10459.12722	8899.120378	9684.223691	8447.044761	13341.22176	9766.833362	15210.79252	3191.223604	5487.466294	9032.878202	11757.67	11875.35213	10236.74706	8863.608563	11180.97213	9882.328707	15685.77199	9068.557037	9356.237463	9440.177846	9320.342491	4634.414409	7644.675438	2805.069864
M355T566	0	2464.682508	2158.495483	3896.962888	2361.255253	3386.109775	2198.901146	0	6853.62293	7162.262387	6743.901456	6773.408967	7334.70085	6372.268214	5711.873839	5817.938174	1032.835887	5671.026146	1039.862915	1050.913698	12532.13277	20649.91954	1864.3343	1508.507539	7912.861489	35727.19107	8266.070352	6006.915904	5949.854036	1240.518788	624.6039098	8075.755606	1836.006258	3628.275255	6638.659006	4997.117429	4085.972612
M409T567	0	0	0	0	0	0	229.0427301	0	16857.64495	15617.24909	13151.70139	11366.91538	13236.19426	10683.31201	11306.01601	14792.72844	31176.2725	47313.61583	19187.28386	18720.61006	23323.45053	16104.45876	31645.33118	1278.87397	2025.017071	3387.73098	1888.532673	698.6366249	1526.410073	1718.497486	8601.31828	2146.230621	5339.269245	3435.389453	5812.635227	2882.987707	4933.107437
M726T567	0	0	0	0	0	0	0	291.3741141	26613.36153	25868.22219	24467.05471	22029.61955	20186.29526	21286.09751	21721.6534	22180.60831	13543.25606	17418.08771	8800.425705	7121.228555	7973.597631	4372.04225	15535.88976	9879.623058	5394.137927	6327.261444	7173.105421	7938.941415	6569.041384	4312.767557	40516.63126	27654.76792	27958.23256	32385.05533	33201.07374	18667.92797	21302.07329
M760T566	0	0	0	0	195.168971	211.5482267	166.4914202	143.896569	16921.43993	17841.70845	16509.18925	17233.37728	15269.47706	9079.581237	15835.00734	15364.16654	26991.25148	27067.89861	23796.74653	17968.72156	12150.5775	4192.537675	15795.87084	3286.243822	1765.637005	4580.156713	5176.007184	8843.339259	1067.770987	1422.499545	36693.9191	22952.78984	29060.60448	25342.27545	23716.56419	9259.812883	15173.08711
M504T567	0	0	0	501.0032209	203.19447	0	0	0	3384423.408	3337934.822	3404701.775	3417494.62	3388040.642	3444613.864	3483412.513	3469533.217	1438691.901	1550396.956	2225405.692	1043310.195	2505635.88	1658403.259	3608816.561	868829.7539	512989.0363	1036504.718	999776.0495	1441546.124	554343.2826	514828.3395	7555637.878	6893067.06	8222646.163	7695958.571	8051721.997	3920498.077	4489944.206
M730T568	0	1628.2371	0	303.3602863	509.6684914	0	263.6852993	0	26900.51992	28836.45535	32368.44295	28049.16473	31732.34187	28203.18174	31794.94339	22177.88662	25077.70169	44291.63703	23292.30878	32155.64863	34220.6669	16439.37921	40250.95363	10846.00593	9943.001206	10763.69085	10961.01237	22652.87565	10011.30419	7267.705486	38293.17241	30605.4171	34218.4995	35049.84137	27712.48328	14539.15429	13311.44365
M502T568_1	0	0	0	0	0	0	0	0	71436.28542	60275.14997	68568.39415	41034.04894	62504.97568	65278.92447	48736.80769	57991.09138	59325.53784	50063.54804	55181.48572	48201.1964	52653.67514	27494.61549	65602.89179	61154.15323	39257.28209	28359.75965	47019.30574	29463.55639	46035.59087	23982.56233	76749.55536	75351.83962	57432.29745	107271.5836	67806.62631	47009.48336	61086.52242
M370T569	19724.97133	0	0	7327.238419	2423.448374	4419.869879	0	0	15128.06497	13133.45184	13722.4507	13429.30562	13132.39758	12911.72767	11250.67754	13031.87129	6575.995164	8798.561319	4252.429673	9215.7657	4216.933687	6584.717486	3978.483988	6659.657206	7521.501315	130551.8269	2189.658872	7505.664196	6888.717533	4426.820002	5172.344983	4254.722707	7748.357071	8409.396027	9629.240218	1834.985229	6664.63675
M597T568	0	0	0	0	0	0	0	152.0613681	10947.86656	10150.36627	9582.800115	10418.51779	9895.717001	9830.641255	9772.303391	9003.931533	57249.32154	71242.06043	74036.89042	49811.5925	0	0	0	0	0	129.5242049	140.3740354	0	0	0	1673.880076	6115.583945	1725.873601	2616.215948	0	0	1803.337463
M684T569	4009.023622	0	0	181.6380296	123.6122468	0	0	146.2694883	9760.763768	8172.291908	6444.616199	6189.070967	10300.48695	7009.272618	9138.499224	4619.99382	3815.56306	2263.41918	5420.349353	2226.016923	8910.128453	4883.952142	12920.86965	2515.202315	1432.994981	1407.9867	2826.108982	2008.255491	594.7063622	576.2407046	29786.52918	18656.50975	16869.1463	17096.39313	17380.61745	7207.631783	6281.061644
M349T570	4425.51243	0	0	0	0	0	1008.482644	1032.014645	138227.9535	127937.2259	114530.0908	106976.9773	93625.59747	88269.63403	91739.37869	84837.42543	66312.19109	73112.46253	153730.8575	56561.70816	122744.7237	82286.15066	133776.7616	223388.6889	74087.1004	179505.8626	165687.4164	268058.251	171074.0557	124786.8949	422970.6297	370252.1995	190344.196	371035.6506	93013.43176	130696.5058	104516.5226
[truncated: 930 more rows]

## Sheet: Table_S5
Supplementary Table S5. Data matrix of extracellular samples used for principal component analysis.
Extracellular
[truncated: 745 more rows]

## Sheet: Table_S6
Supplementary Table S6. Weighting factors used for normalization of intracellular samples based on cell abundance.
[truncated: 25 more rows]

[truncated: 3 more sheets: Table_S7, Table_S8, Table_S9]
